# Supplementary material for: Multiple Omics Analyses Reveal Activation of Nitrogen Metabolism and Flavonoid Glycosylation in Toxicodendron vernicifluum Under High Temperature
Source: Biology (Basel). 2024 Oct 28;13(11):876. doi: 10.3390/biology13110876 (PMC11591865; doi:10.3390/biology13110876)
Supplement: Supplementary file 1 [file biology-13-00876-s001.zip › Supplementary Table S2.xlsx]

## Sheet: Sheet1
Index	Formula	Compounds	Class I	Class II	CAS	CK-1_peakarea	CK-2_peakarea	CK-3_peakarea	HT-1_peakarea	HT-2_peakarea	HT-3_peakarea	Fold_Change	Log2FC	Type
MWS1900	C11H20O4	Undecanedioic acid	Lipids	Free fatty acids	1852-04-6	71938.2	58304.1	40099.9	125097	111392	150012	2.26897	1.18204	up
mws0752	C11H22O2	Undecylic Acid	Lipids	Free fatty acids	112-37-8	782944	876019	873790	8.4321e+06	1.56759e+07	1.27884e+07	14.5677	3.8647	up
mws0474	C12H22O4	Dodecanedioic aicd	Lipids	Free fatty acids	693-23-2	9	9	9	11937.1	9467.85	7523.17	1071.41	10.0653	up
Lmyn008503	C8H16O2	Octanoic acid	Lipids	Free fatty acids	124-07-2	5703.55	5084.64	5787.62	17479.8	29872.9	38710.4	5.1921	2.37632	up
MWSslk133	C14H26O4	1,14-Tetradecanedioic Acid	Lipids	Free fatty acids	821-38-5	21833.1	25729.2	21399.2	406221	493516	369711	18.4081	4.20227	up
Lmbn005287	C18H32O4	7S,8S-DiHODE; (9Z,12Z)-(7S,8S)-Dihydroxyoctadeca-9,12-dienoic acid	Lipids	Free fatty acids	143288-65-7	131227	67463.3	39149.2	409455	194731	79995	2.87665	1.52439	up
MWSslk132	C16H30O4	Hexadecanedioic acid	Lipids	Free fatty acids	505-54-4	310777	122890	58168.1	761541	320460	242176	2.69232	1.42885	up
MWS5231	C13H24O4	Tridecanedioic acid	Lipids	Free fatty acids	505-52-2	72897.1	177851	75809.5	292471	308547	261512	2.64128	1.40124	up
pmn001691	C18H32O5	9,12,13-Trihydroxy-10,15-octadecadienoic acid	Lipids	Free fatty acids	-	12297.6	8060.21	5979.22	7617.37	77044	16687.3	3.84814	1.94416	up
mws0823	C5H8O3	3-Methyl-2-Oxobutanoic acid	Organic acids	Organic acids	759-05-7	282623	254634	223020	959622	1.09513e+06	1.02491e+06	4.05072	2.01818	up
pme0274	C6H13NO2	6-Aminocaproic acid	Organic acids	Organic acids	60-32-2	1.30345e+07	1.11181e+07	8.8063e+06	3.51145e+07	2.83496e+07	2.65577e+07	2.73133	1.4496	up
Lmbn003524	C9H16O3	9-Oxononanoic acid	Organic acids	Organic acids	2553-17-5	44278.8	35666.1	37465	209508	256236	162960	5.35479	2.42083	up
mws0159	C9H8O3	Phenylpyruvic acid	Organic acids	Organic acids	156-06-9	489248	352855	750560	3.70159e+06	908085	491829	3.20313	1.67948	up
mws0147	C5H10O3	β-Hydroxyisovaleric acid	Organic acids	Organic acids	625-08-1	356436	462627	390363	1.21498e+06	1.23531e+06	1.21828e+06	3.03332	1.6009	up
Lmmn003323	C16H32O3	2-Hydroxyhexadecanoic acid	Organic acids	Organic acids	764-67-0	366551	331615	295281	1.01099e+06	1.3926e+06	305102	2.72656	1.44708	up
mws0473	C5H8O4	2-Methylsuccinic acid	Organic acids	Organic acids	498-21-5	972590	460211	524873	1.68968e+06	1.44255e+06	2.00515e+06	2.62423	1.39189	up
Wasn007507	C21H32O8	Dehydroxy-Dihydroabscisic Acid 4'-O-glucoside	Organic acids	Organic acids	-	30882.1	38115.2	42723.5	76735.6	134531	178937	3.49267	1.80433	up
pme3011	C4H9NO2	γ-Aminobutyric acid	Organic acids	Organic acids	56-12-2	268084	110107	149985	1.46892e+06	1.24892e+06	779149	6.62089	2.72703	up
Zmgn004439	C10H20O2	Decanoic acid	Organic acids	Organic acids	334-48-5	3544.8	3629.78	4154.45	14012.2	14366.5	21003.8	4.35894	2.12398	up
pme0275	C5H8O3	4-Oxopentanoic Acid	Organic acids	Organic acids	123-76-2	38784	35643.2	27437.7	131702	167050	148292	4.3886	2.13376	up
Wmzn000227	C6H10O4	2,2-Dimethylsuccinic acid	Organic acids	Organic acids	597-43-3	14916	14708.6	18305.3	65030.3	50049.2	23421.1	2.88965	1.53089	up
Lmbn002072	C7H12O4	2-Propylsuccinic acid	Organic acids	Organic acids	618-57-5	25956.9	30025.8	26202.1	57261.7	40686.2	105426	2.47459	1.30719	up
pmb2657	C10H18N4O6	Argininosuccinic acid	Organic acids	Organic acids	2387-71-5	6048.75	2994.45	13267.2	42490	26989.4	45473.7	5.15245	2.36526	up
MW0108927	C6H15NO6S	N-Tris(hydroxymethyl)methyl-2-aminoethanesulfonic acid	Organic acids	Organic acids	7365-44-8	55771.2	12926.2	10246.9	32011.2	46945.1	93952.2	2.19026	1.1311	up
Zapn005388	C8H8O2	phenylacetic acid	Organic acids	Organic acids	103-82-2	7272.13	21629.9	5202.85	10113.5	34660.2	39502.1	2.47108	1.30514	up
Qmyp101440	C13H22O2	Blumenol C	Terpenoids	Sesquiterpenoids	-	463334	2.5841e+06	2.44525e+06	3.12449e+06	2.98429e+06	5.37524e+06	2.09078	1.06404	up
Wbmp007965	C20H26O3	7-Oxodehydroabietic acid	Terpenoids	Ditepenoids	-	5922.66	6046.85	25378.6	31854.8	20427.9	32261.4	2.26367	1.17867	up
Zmdn004764	C24H30O11	Syringopicroside	Terpenoids	Monoterpenoids	29118-80-7	103789	380122	626866	1.15104e+06	447456	669652	2.04195	1.02995	up
Wbmp003788	C19H32O8	3,4-Dihydroxy-7,8-dihydro-β-ionone-4-O-β-D-glucoside	Terpenoids	Sesquiterpenoids	-	195723	4.26316e+06	5.25832e+06	5.78685e+06	5.0536e+06	1.13342e+07	2.282	1.1903	up
MWStz070	C9H11NO3	N-(2-Hydroxy-4-methoxyphenyl)acetamide	Alkaloids	Phenolamine	58469-06-0	1.03026e+07	1.19275e+07	1.21891e+07	5.21735e+07	55908069	3.03776e+07	4.02273	2.00817	up
mws0704	C2H8NO4P	O-Phosphorylethanolamine	Alkaloids	Alkaloids	1071-23-4	8893.4	9929.13	18040	128002	103896	43854	7.48058	2.90315	up
pmb1754	C5H15NO4P+	O-Phosphocholine	Alkaloids	Alkaloids	107-73-3	427243	302994	440006	1.96428e+06	1.44145e+06	677351	3.48908	1.80285	up
Hmtp000776	C8H9NO3	4,5,6-Trihydroxy-2-cyclohexen-1-ylideneacetonitrile	Alkaloids	Alkaloids	-	185618	182872	152252	1.028e+06	1.04759e+06	943017	5.79673	2.53524	up
pmb0782	C5H11N	Piperidine	Alkaloids	Piperidine alkaloids	110-89-4	1.63549e+06	1.47595e+06	1.42124e+06	5.99264e+06	3.85304e+06	3.72135e+06	2.99316	1.58167	up
MWSslk106	C8H11N	2-Phenylethylamine	Alkaloids	Benzylphenylethylamine alkaloids	156-28-5	938147	180485	530378	462536	1.0172e+06	3.075e+06	2.76211	1.46577	up
pmp001198	C6H13NO2	6-Deoxyfagomine	Alkaloids	Piperidine alkaloids	197449-09-5	2.2217e+06	1.99409e+06	1.85299e+06	7.67853e+06	5.51245e+06	4.72038e+06	2.95139	1.5614	up
pmp001287	C8H9N	N-Benzylmethylene isomethylamine	Alkaloids	Alkaloids	-	5.48395e+06	4.56363e+06	3.88843e+06	2.3953e+07	2.37074e+07	2.44736e+07	5.17608	2.37186	up
HJKP000649	C8H9NO	N-benzylformamide	Alkaloids	Alkaloids	6343-54-0	618202	676351	739041	3.8857e+06	4.63266e+06	2.10983e+06	5.22631	2.38579	up
Lmgp000659	C8H9NO	2-Phenylacetamide	Alkaloids	Alkaloids	103-81-1	561040	720093	682258	3.77584e+06	4.28701e+06	2.01772e+06	5.13427	2.36016	up
mws1038	C11H22N2O4S	Pantetheine	Alkaloids	Alkaloids	496-65-1	33851.9	29410	25730	89146.6	56628.9	40071	2.08835	1.06237	up
mws1346	C6H11NO4	DL-2-Aminoadipic acid	Alkaloids	Alkaloids	542-32-5	242901	117930	163970	637292	430839	171064	2.36127	1.23956	up
MWSmce107	C10H14N4O4	Dyphylline	Alkaloids	Alkaloids	479-18-5	7848.66	23996.2	16688	35548.6	39092.3	37984.3	2.32059	1.21449	up
HJN094	C37H30O16	Galloylprocyanidin B4	Tannins	Proanthocyanidins	-	3.45876e+06	1.12418e+06	915726	2.1026e+06	4.35332e+06	7.43792e+06	2.52676	1.33729	up
Wcfn003698	C37H30O16	Procyanidin B2 3'-O-Gallate	Tannins	Proanthocyanidins	-	3.14399e+06	1.10502e+06	987213	1.97443e+06	4.60653e+06	5.8483e+06	2.37371	1.24714	up
Zbyn004267	C37H30O16	3-O-galloylprocyanidin B1	Tannins	Tannin	-	3.25302e+06	958729	1.0017e+06	2.01314e+06	3.13447e+06	6.5791e+06	2.24932	1.16949	up
pme1261	C9H19NO4	D-Panthenol	Others	Alcohol compounds	81-13-0	10404.3	28421	29109.9	106167	81201.1	34377.4	3.26407	1.70667	up
pmf0175	C10H22O	2-Decanol*	Others	Alcohol compounds	1120-06-5	7.53059e+06	5.27375e+06	6.11345e+06	1.58825e+07	2.21831e+07	2.78579e+07	3.48474	1.80105	up
MWSmce690	C6H8O6	Erythorbic Acid; Isoascorbic Acid	Others	Vitamin	89-65-6	3.33824e+06	4.3733e+06	7.85619e+06	5.76798e+06	7.62224e+06	1.9401e+07	2.10636	1.07475	up
Layp002880	C15H16O9	5,7-Dihydroxychromone glucoside	Others	Ketone compounds	-	86469.6	117540	124460	595495	488338	176918	3.83826	1.94045	up
pmf0174	C10H22O	1-Decanol*	Others	Alcohol compounds	112-30-1	7.5601e+06	5.05029e+06	5.62933e+06	1.46378e+07	2.05336e+07	2.77685e+07	3.45071	1.78689	up
zjgp122326	C12H15NO7	Pyridine-4-formyl-O-β-D-glucopyranoside	Others	Others	-	262956	227315	146834	437826	388132	510335	2.09745	1.06863	up
MW0130152	C21H20O12	2-(3,4-dihydroxyphenyl)-5,7-dihydroxy-3-[(2S,3R,4S,5S,6R)-3,4,5-trihydroxy-6-(hydroxymethyl)oxan-2-yl]oxychromen-4-one	Others	Ketone compounds	-	1.01396e+07	871566	1.69741e+06	1.15937e+07	5.66272e+06	2.14342e+07	3.04444	1.60618	up
Wasn000495	C11H20O10	6-O-alpha-L-arabinopyranosyl-D-glucopyranose	Others	Saccharides	14116-69-9	60328.2	49304.1	9641.47	120337	72702.6	71764.4	2.22014	1.15065	up
Lmmn000214	C18H32O15	Solatriose	Others	Saccharides	528-40-5	290692	207351	218455	583159	802021	270758	2.31116	1.20862	up
MWSmce417	C22H28O10	5-O-Methylvisammioside	Others	Chromone	84272-85-5	149779	161729	111420	214968	252099	416526	2.08923	1.06297	up
Latp003004	C19H22O9	2-Methyl-5-acetonyl-7-hydroxychromone glucoside	Others	Chromone	-	29243.2	39237.2	28685	81997.1	131235	31880.4	2.52264	1.33493	up
Zmcp102504	C20H24O9	Marmesinin	Others	Others	-	46444.7	27204.2	22402.2	99045.3	109516	138508	3.61339	1.85335	up
Wcgn003981	C14H18O9	Woodorien	Others	Saccharides	155112-92-8	5.56915e+06	3.08676e+06	2.41513e+06	3.75173e+06	8.63534e+06	1.29968e+07	2.29282	1.19712	up
Lazn003332	C13H20O5	2-[4-(3-Hydroxypropyl)-2-methoxyphenoxy]-propane-1,3-diol	Lignans and Coumarins	Lignans	-	14940.8	44876.7	11764.9	35005	245696	37593.4	4.44655	2.15269	up
MWS20152	C22H26O8	Syringaresinol	Lignans and Coumarins	Lignans	21453-71-4	26579	11846.4	5872.75	35289.2	34492.9	48327.1	2.66624	1.4148	up
mws1015	C15H16O9	Esculin (6,7-Dihydroxycoumarin-6-O-glucoside)	Lignans and Coumarins	Coumarins	531-75-9	138150	144363	139203	519354	410234	373350	3.08961	1.62743	up
pmn001336	C21H20O10	Aloeemodin-8-O-glucoside	Quinones	Anthraquinone	-	1.4872e+07	910681	7.95742e+06	1.68677e+07	1.78681e+07	2.01429e+07	2.31165	1.20892	up
Zmhn002464	C28H24O14	Emodin-8-O-(6''-O-galloyl)glucoside	Quinones	Anthraquinone	-	687145	30273.2	351354	577909	875506	1.23033e+06	2.51106	1.3283	up
Zmdn005671	C21H20O9	Chrysophanol-1-O-β-D-glucoside	Quinones	Anthraquinone	4839-60-5	89242.4	12324.3	51646.3	54501.5	94767.4	206336	2.32098	1.21474	up
Lmyn005006	C30H28O13	Eriodictyol-7-O-(6''-O-p-coumaroyl)glucoside	Flavonoids	Flavanones	-	14086.3	91974.4	89107	211598	296788	1.27769e+06	9.15148	3.194	up
Lmsn003297	C21H22O11	3,4,2',4',6'-Pentahydroxychalcone-4'-O-glucoside	Flavonoids	Chalcones	-	158430	903310	683890	1.42175e+06	1.17884e+06	1.09108e+06	2.1148	1.08052	up
pmp000194	C24H22O13	6''-O-Malonylgenistin	Flavonoids	Isoflavones	51011-05-3	3.52279e+07	85130.6	1.85247e+07	2.29082e+07	4.41706e+07	5.04393e+07	2.18282	1.1262	up
pmn001415	C24H20O9	Catechin-(7,8-bc)-4β-(3,4-dihydroxyphenyl)-dihydro-2-(3H)-one	Flavonoids	Flavanols	-	297411	283248	280768	753914	783467	301420	2.1346	1.09397	up
Lahp002857	C30H26O13	(-)-Epicatechin-(4β->8)-(-)-epigallocatechin	Flavonoids	Flavanols	-	622957	1.66333e+06	1.16563e+06	2.07688e+06	6.63432e+06	3.13098e+06	3.43062	1.77847	up
Lmnp002413	C27H30O15	Luteolin-6-C-glucoside-7-O-rhamnoside	Flavonoids	Flavones	-	4.30302e+06	246835	1.52542e+06	2.39552e+06	6.98919e+06	9.57735e+06	3.12118	1.64209	up
Lmgp004474	C27H30O14	Genistein-7-O-galactoside-rhamnose	Flavonoids	Isoflavones	-	8.38108e+06	271964	959352	2.80915e+06	1.32037e+07	1.88211e+07	3.62386	1.85753	up
HJAP057	C17H14O6	Dihydroxy-dimethoxyflavone	Flavonoids	Flavones	-	10602.4	12554.7	26199.3	33819.5	41648.9	27075.9	2.07763	1.05494	up
MWSmce415	C17H14O6	Cirsimaritin (4',5-dihydroxy-6,7-dimethoxyflavone)	Flavonoids	Flavones	6601-62-3	10602.4	12554.7	26199.3	33819.5	41648.9	27075.9	2.07763	1.05494	up
Lahp003422	C22H18O11	3,5,3',4',5'-penta-hydroxyflavan-7-gallate	Flavonoids	Flavanols	-	3.51847e+06	1.52065e+06	2.19837e+06	3.08074e+06	6.52779e+06	1.27591e+07	3.09053	1.62785	up
MWSHC2016	C22H18O11	Epigallocatechin-3-O-gallate*	Flavonoids	Flavanols	989-51-5	3.5989e+06	368059	1.61659e+06	2.33523e+06	4.34252e+06	9.06229e+06	2.819	1.49518	up
pmp000415	C22H22O10	3'-Methoxydaidzin	Flavonoids	Isoflavones	200127-80-6	6.16204e+06	528476	1.80307e+06	3.08873e+06	3.67873e+06	1.26538e+07	2.28658	1.19319	up
HJN086	C21H22O11	Eriodictyol-3'-O-glucoside	Flavonoids	Flavanones	-	972729	663590	932648	1.77816e+06	1.50679e+06	2.01646e+06	2.06363	1.04519	up
Waxn006595	C23H16O7	6-(2-Methyl-5-carboxyphenyl)apigenin	Flavonoids	Other Flavonoids	-	24033.9	37949.5	21922	35369.9	60628.4	141931	2.83569	1.5037	up
mws1290	C30H26O13	Kaempferol-3-O-(6''-p-Coumaroyl)glucoside (Tiliroside)	Flavonoids	Flavonols	20316-62-5	1.28297e+06	115182	2.9736e+06	4.58711e+06	4.41311e+06	5.62026e+06	3.3443	1.74171	up
Lmgp004167	C15H14O6	3',4,4',5,7-Pentahydroxyflavan (Luteoforol)	Flavonoids	Flavanols	13392-26-2	832876	307019	315007	778056	1.99118e+06	1.06552e+06	2.63575	1.39821	up
MWSHY0094	C22H18O11	Gallocatechin gallate	Flavonoids	Flavanols	4233-96-9	4.71695e+06	1.81615e+06	2.60859e+06	4.55217e+06	7.49711e+06	1.82039e+07	3.30936	1.72655	up
mws0791	C28H34O14	Poncirin (Isosakuranetin-7-O-neohesperidoside)	Flavonoids	Flavanones	14941-08-3	1.26178e+06	83060.8	3.17101e+06	5.46401e+06	4.46048e+06	6.50812e+06	3.63887	1.86349	up
Lcyp000689	C27H31O16+	Cyanidin-3-O-gentiobioside	Flavonoids	Anthocyanidins	47845-44-3	2.19443e+06	1.17602e+06	1.61653e+06	2.13296e+06	5.28867e+06	3.27603e+06	2.14512	1.10106	up
mws1179	C21H22O10	Naringenin-7-O-glucoside (Prunin)*	Flavonoids	Flavanones	529-55-5	5.86162e+06	6.8583e+06	4.08761e+06	8.68702e+06	1.15125e+07	1.44711e+07	2.0628	1.04461	up
mws1397	C22H18O10	Epicatechin gallate*	Flavonoids	Flavanols	1257-08-5	1.23797e+07	3.54555e+06	2.59496e+06	7.04284e+06	1.19178e+07	31626732	2.73148	1.44968	up
pmp000585	C24H22O13	Apigenin-7-O-(6''-malonyl)glucoside	Flavonoids	Flavones	86546-87-4	1.66378e+06	6308.16	667405	859630	2.02763e+06	2.75793e+06	2.41506	1.27206	up
HJAP127	C33H40O20	Quercetin-3-O-(2''-O-Rhamnosyl)rutinoside	Flavonoids	Flavonols	55696-57-6	20841	8146.69	8689.02	7.77589e+06	3.95315e+06	6.18242e+06	475.398	8.89299	up
pmb3012	C22H22O11	Chrysoeriol-7-O-glucoside	Flavonoids	Flavones	19993-32-9	637178	118854	307510	817617	385089	1.19285e+06	2.25243	1.17148	up
Lmyp005841	C21H20O9	Chrysin-7-O-glucoside*	Flavonoids	Flavones	31025-53-3	8.39982e+06	336867	3.68699e+06	4.02139e+06	8.79812e+06	2.10072e+07	2.72276	1.44507	up
pmp000006	C18H16O7	Eupatilin (5,7-Dihydroxy-3',4',6-Trimethoxyflavone)*	Flavonoids	Flavones	22368-21-4	3105.08	2247.61	12384	23762.6	8199.43	32210.2	3.61805	1.85521	up
pmp000786	C18H16O7	Eupatorin; 3',5-Dihydroxy-4',6,7-Trimethoxyflavone*	Flavonoids	Flavones	855-96-9	3105.08	2247.61	12384	23762.6	8199.43	32210.2	3.61805	1.85521	up
Zmhp004034	C21H20O12	Rhodiolgin	Flavonoids	Flavonols	94696-39-6	1.01396e+07	871566	1.69741e+06	1.15937e+07	5.66272e+06	2.14342e+07	3.04444	1.60618	up
Lahp002992	C37H30O18	Epigallocatechin-(4β->8)-epigallocatechin-3-O-gallate	Flavonoids	Flavanols	-	194583	47900.8	143913	206467	717160	1.38999e+06	5.98766	2.58199	up
mws1474	C18H16O7	5,7-Dihydroxy-3',4',5'-trimethoxyflavone	Flavonoids	Flavones	18103-42-9	1169	752.174	3092.98	6392.56	2460.37	7481.86	3.25773	1.70387	up
mws0056	C21H20O12	Myricetin-3-O-rhamnoside (Myricitrin)	Flavonoids	Flavonols	17912-87-7	3.73413e+06	3.63606e+06	1.5713e+06	7.10558e+06	2.6361e+06	1.32247e+07	2.56852	1.36094	up
pmp001311	C27H30O17	6-Hydroxykaempferol-7,6-O-Diglucoside	Flavonoids	Flavonols	-	874838	1.12567e+06	658071	923339	1.45347e+06	3.01411e+06	2.02775	1.01988	up
Zmjp008503	C18H16O6	5-Hydroxy-4',6,7-trimethoxyflavone (Salvigenin)	Flavonoids	Flavones	19103-54-9	5939.72	4983.07	15360.6	55698.8	9472.55	13303.2	2.98571	1.57807	up
mws2220	C22H18O11	Gallocatechin 3-O-gallate*	Flavonoids	Flavanols	5127-64-0	2.90075e+06	367636	1.07339e+06	2.76738e+06	6.30788e+06	1.00013e+07	4.39372	2.13544	up
Zmjp010694	C19H18O7	5-Hydroxy-3,7,3',4'-tetramethoxyflavone (Retusin)*	Flavonoids	Flavones	1245-15-4	941.107	2955.46	10525.9	16454.2	3668.58	11165.1	2.16939	1.11729	up
Hmcn001884	C21H20O12	6-Hydroxyluteolin 5-glucoside	Flavonoids	Flavones	-	2.09148e+06	279884	483478	3.15381e+06	851559	2.67986e+06	2.34172	1.22757	up
Lmtn002997	C22H22O13	Mearnsetin-3-O-glucoside	Flavonoids	Flavones	-	86786.2	466383	749069	1.3739e+06	546486	818359	2.1031	1.07252	up
Lmsp003881	C33H40O19	Kaempferol-3-O-rutinoside-7-O-rhamnoside	Flavonoids	Flavonols	-	9	9	9	2.15727e+06	1.23189e+06	3.66155e+06	261137	17.9944	up
pmb0580	C21H20O9	Chrysin-5-O-glucoside (Toringin)*	Flavonoids	Flavones	1329-10-8	7.52923e+06	342225	3.31559e+06	3.52346e+06	6.39982e+06	1.74268e+07	2.4448	1.28972	up
HJAP061	C32H38O20	Quercetin-3-O-(2''-O-arabinosyl)rutinoside	Flavonoids	Flavonols	-	9	9	9	14026.5	4839.9	12459.6	1160.22	10.1802	up
Zbbp006993	C25H24O13	Biochanin A-7-O-glucoside-6''-O-malonate	Flavonoids	Isoflavones	-	2.7702e+06	6092.3	511528	1.25178e+06	1.42775e+06	4.56971e+06	2.20487	1.1407	up
Lmyp004022	C28H24O15	Kaempferol-3-O-(2''-galloyl)glucoside*	Flavonoids	Flavonols	76343-90-3	3.78881e+06	71364.4	3.52781e+06	3.65054e+06	5.3253e+06	7.59593e+06	2.24307	1.16547	up
Lmyp004318	C30H26O13	Kaempferol-3-O-(6''-p-Coumaroyl)galactoside	Flavonoids	Flavonols	-	993319	62065.8	2.38976e+06	4.04027e+06	2.80445e+06	4.77266e+06	3.3721	1.75365	up
Hmhp007382	C19H18O7	5-Hydroxy-7,8,2',6'-Tetramethoxyflavone (Altisin)*	Flavonoids	Flavones	-	2259.46	1502.64	9102.05	20606	3424.74	8987.11	2.56665	1.35989	up
mws1360	C21H22O10	Engeletin	Flavonoids	Flavanonols	572-31-6	289456	7103	171706	277896	281926	421656	2.09599	1.06763	up
Hmlp003185	C30H32O18	Luteolin-7-O-(6''-malonyl)glucoside-5-O-rhamnoside	Flavonoids	Flavones	-	9	9	9	87900.7	53622.8	850910	36756.8	15.1657	up
pmp001288	C28H32O14	Acacetin-7-O-rutinoside (Linarin)	Flavonoids	Flavones	480-36-4	710493	16707.4	70392.3	263208	503507	1.76966e+06	3.18003	1.66904	up
pmb3114	C30H26O11	Epicatechin-epiafzelechin	Flavonoids	Flavanols	-	2.3094e+06	1.01437e+06	3.65456e+06	7.08693e+06	4.93138e+06	3.01048e+06	2.15364	1.10678	up
Hmgp003641	C28H32O14	Chrysoeriol-6-C-rhamnoside-7-O-rhamnoside	Flavonoids	Flavones	-	317707	10648	29252.4	100424	217523	850781	3.26819	1.70849	up
pma0791	C24H24O13	Naringenin-7-O-(6''-malonyl)glucoside	Flavonoids	Flavanones	-	1.04842e+06	45200.4	563475	803734	1.47123e+06	1.75906e+06	2.4344	1.28357	up
Hmgp002238	C23H24O12	Jaceosidin-7-O-Glucoside	Flavonoids	Flavones	25474-11-7	48069.3	28741.7	35616.1	79718.9	167264	31006.5	2.47262	1.30604	up
Lahp003275	C37H30O17	Epigallocatechin-(4β->8)-epicatechin-3-O-gallateester	Flavonoids	Flavanols	126715-82-0	228824	32589.4	80982.9	234106	290944	534777	3.09532	1.63009	up
mws0355	C22H18O10	Catechin gallate*	Flavonoids	Flavanols	130405-40-2	1.18977e+07	4.67084e+06	3.17365e+06	6.89539e+06	1.24627e+07	2.73195e+07	2.36436	1.24145	up
Zmhp004065	C18H16O7	7,8-Dihydroxy-5,6,4'-trimethoxyflavone	Flavonoids	Flavones	-	3405.79	2703.5	12326	26976.1	5706.68	33522.2	3.59122	1.84447	up
Lmpp003930	C30H26O12	Apigenin-7-O-(6''-p-Coumaryl)glucoside	Flavonoids	Flavones	-	5.83056e+06	213395	2.18838e+06	4.68441e+06	1.26796e+07	2.00483e+07	4.54456	2.18414	up
mws1173	C15H12O5	Garbanzol	Flavonoids	Flavonols	1226-22-8	16562.7	19872.6	18075.5	24210.9	521374	25330.7	10.4734	3.38866	up
MWSHY0079	C21H22O9	Liquiritigenin-4'-O-Glucoside (Liquiritin)	Flavonoids	Flavanones	551-15-5	77499.2	135200	104753	117025	183280	391708	2.1799	1.12426	up
Lmyp003857	C35H28O19	Kaempferol-3-O-(2'',6''-digalloyl)glucoside	Flavonoids	Flavonols	-	188291	3723.71	127540	171017	215191	335485	2.25843	1.17532	up
mws0046	C27H32O14	Naringenin-7-O-Neohesperidoside(Naringin)*	Flavonoids	Flavanones	10236-47-2	10331	9	3054.87	4605.48	9233.04	22351.7	2.70181	1.43392	up
MWSHC2041	C27H30O14	sophorabioside	Flavonoids	Isoflavones	2945-88-2	8.64088e+06	226264	1.18159e+06	2.20213e+06	1.45207e+07	2.36003e+07	4.01275	2.00459	up
pme1605	C27H30O15	Kaempferol-3-O-robinobioside(Biorobin)	Flavonoids	Flavonols	17297-56-2	5.68581e+06	258012	2.6963e+06	3.44439e+06	7.79492e+06	1.02163e+07	2.48325	1.31223	up
Zmmp003591	C33H41O20+	Delphinidin-3-O-(2'''-O-p-coumaroyl)rutinoside	Flavonoids	Anthocyanidins	-	15900	10244.9	9335.7	8.20509e+06	5.96924e+06	8.6423e+06	643.073	9.32884	up
Lmgp004784	C15H14O5	Apiferol	Flavonoids	Flavones	55167-29-8	120640	276031	159567	275015	887055	1.68542e+06	5.11919	2.35592	up
MWSHY0190	C28H32O15	Diosmetin-7-O-rutinoside (Diosmin)	Flavonoids	Flavones	520-27-4	310439	9	42683	209211	177186	765889	3.26306	1.70622	up
Wbtn005631	C19H18O10	1,3,7-trihydroxy-2-[3,4,5-trihydroxy-6-(hydroxymethyl)oxan-2-yl]xanthen-9-one	Flavonoids	Other Flavonoids	-	264952	272711	331082	711406	882899	505756	2.41735	1.27343	up
pmp000581	C23H22O11	Apigenin-7-O-(6''-acetyl)glucoside	Flavonoids	Flavones	72741-92-5	23457.7	4749.72	14716.3	21666.1	30246.1	96832.6	3.46533	1.79299	up
Lmsn002815	C27H30O15	Kaempferol-3-O-rutinoside(Nicotiflorin)	Flavonoids	Flavonols	17650-84-9	781028	45103.4	293607	516284	1.41555e+06	1.86066e+06	3.38695	1.75999	up
Zmjp005293	C28H32O14	Robinson-7-O-Neohesperidin	Flavonoids	Flavonols	-	398271	14046.4	52413.1	152364	314809	1.04853e+06	3.26146	1.70552	up
pmb2586	C30H26O13	Gallocatechin-(4α→8)-catechin	Flavonoids	Flavanols	-	80200.9	5835.65	19128.5	51311.8	118672	70283.5	2.28467	1.19199	up
Lmdp004267	C30H26O14	Quercetin-3-O-(6''-O-p-Coumaroyl)glucoside*	Flavonoids	Flavonols	-	10313	26735.8	46292.4	49311.9	70294.5	50922.9	2.04616	1.03292	up
Wbsp000172	C30H26O12	Apigenin-4'-O-(2''-O-p-coumaroyl)-β-D-glucopyranoside	Flavonoids	Flavones	-	170382	17777.1	441057	693036	1.0908e+06	2.68907e+06	7.1087	2.82959	up
pmb2979	C25H26O14	Hesperetin-7-O-(6''-malonyl)glucoside	Flavonoids	Flavanones	-	55665.5	44124.1	32506.7	107007	81725.1	91030.3	2.11467	1.08043	up
pme0368	C27H30O14	Apigenin-7-O-rutinoside (Isorhoifolin)	Flavonoids	Flavones	552-57-8	6.97028e+06	263766	2.07391e+06	5.15999e+06	1.00695e+07	1.92158e+07	3.70063	1.88777	up
mws1066	C27H32O14	Naringenin-7-O-Rutinoside(Narirutin)*	Flavonoids	Flavanones	14259-46-2	11009	9	1108.43	5897.77	5004.3	20982.8	2.62938	1.39473	up
Hmgp002036	C22H22O12	Nepetin-7-O-glucoside(Nepitrin)	Flavonoids	Flavones	569-90-4	405825	106497	472521	1.26553e+06	1.1419e+06	946054	3.4051	1.7677	up
mws1060	C10H12N4O5	9-(Arabinosyl)hypoxanthine	Nucleotides and derivatives	Nucleotides and derivatives	7013-16-3	112302	52279.4	50569.5	232960	99966.1	211621	2.531	1.33971	up
Zmmp002106	C3H9N3O2	4-methyl-1,5,2,3-dioxadiazinan-2-amine	Nucleotides and derivatives	Nucleotides and derivatives	-	3.63446e+06	3.45909e+06	3.08556e+06	1.97664e+07	2.19458e+07	1.89632e+07	5.96078	2.5755	up
MWS4525	C6H7N5O	6-O-methylguanine	Nucleotides and derivatives	Nucleotides and derivatives	20535-83-5	19573.3	26807.9	26365.7	108310	112451	52988.3	3.76303	1.9119	up
Wayn001257	C12H23NO7	N-(1-Deoxy-1-fructosyl)Leucine	Nucleotides and derivatives	Nucleotides and derivatives	-	75463.6	38516.6	25600.7	105281	109208	80551.8	2.11376	1.07981	up
Wayn002083	C15H21NO7	N-(1-Deoxy-1-fructosyl)Phenylalanine	Nucleotides and derivatives	Nucleotides and derivatives	-	66778.8	52645.8	53520.7	156517	174268	177455	2.93874	1.5552	up
pmb0069	C7H7NO	Benzamide	Phenolic acids	Phenolic acids	55-21-0	1.43739e+06	262652	787918	791201	1.38508e+06	4.72286e+06	2.77302	1.47146	up
Lmtn000940	C14H18O10	1-O-(3,4-Dihydroxy-5-methoxy-benzoyl)-glucoside	Phenolic acids	Phenolic acids	-	1.52234e+06	1.67908e+06	1.27825e+06	1.28214e+06	3.39472e+06	5.73036e+06	2.32321	1.21612	up
MWS2058	C8H8O3	3-Methylsalicylic Acid	Phenolic acids	Phenolic acids	83-40-9	17575.6	15548.1	11652.5	52349.1	70885.8	57326.9	4.03254	2.01169	up
Lmsn004970	C24H24O12	3,6-Di-O-caffeoyl glucose*	Phenolic acids	Phenolic acids	-	47382.4	8190.77	3154.41	25004.4	22682	93095.9	2.39721	1.26136	up
Wasn003200	C16H18O11	O-Feruloylgalactaric acid	Phenolic acids	Phenolic acids	-	1.56669e+06	1.18777e+06	1.2078e+06	4.25442e+06	4.24638e+06	2.84067e+06	2.86237	1.51721	up
Wasn005803	C23H24O12	Protocatechuic acid 4-O-(6''-O-Feruloyl)Glucoside	Phenolic acids	Phenolic acids	-	101315	152600	254451	948142	385740	509774	3.62663	1.85863	up
Lmmn003663	C14H18O9	5-Glucosyloxy-2-Hydroxybenzoic acid methyl ester	Phenolic acids	Phenolic acids	-	4.96372e+06	2.98885e+06	2.86289e+06	3.80654e+06	7.0363e+06	1.39387e+07	2.2913	1.19617	up
Lmbn005172	C9H10O3	2,6-Dimethoxybenzaldehyde	Phenolic acids	Phenolic acids	3392-97-0	100095	108409	88870	195565	162699	409997	2.58348	1.36932	up
pme1292	C8H8O4	Homogentisic acid	Phenolic acids	Phenolic acids	451-13-8	417831	338113	256649	950482	631901	559738	2.11548	1.08099	up
Lmsn004924	C30H28O17	1,6-Di-O-galloyl-3-O-Feruloyl-β-D-glucose*	Phenolic acids	Phenolic acids	-	597468	140693	74072.1	364191	557371	1.8363e+06	3.39541	1.76358	up
Hmcn004128	C16H20O8	P-Methoyxcinnamate glucoside	Phenolic acids	Phenolic acids	-	10210.9	10372.2	19893.1	18228.3	23586.6	62594.3	2.57952	1.3671	up
Lmsn003778	C22H22O13	1-O-Caffeoyl-4-O-galloyl-β-D-glucose	Phenolic acids	Phenolic acids	-	3.89979e+06	510375	1.30417e+06	2.14584e+06	6.18963e+06	1.65767e+07	4.35958	2.12419	up
ML10179289	C8H10O	2-Phenylethanol	Phenolic acids	Phenolic acids	60-12-8	1.24407e+06	251249	636889	661105	1.19441e+06	4.28481e+06	2.87979	1.52596	up
MWSmce675	C12H16O7	Arbutin	Phenolic acids	Phenolic acids	497-76-7	2.41197e+06	657702	632455	1.6344e+06	2.29355e+06	3.53875e+06	2.01687	1.01212	up
Lmsn004659	C30H28O17	1,6-Di-O-galloyl-2-O-Feruloyl-β-D-glucose*	Phenolic acids	Phenolic acids	-	556560	155524	103054	327160	529444	1.72135e+06	3.1626	1.66111	up
pmb0142	C9H8O3	Caffeic aldehyde	Phenolic acids	Phenolic acids	141632-15-7	66077.4	90991.7	137349	162557	371402	237650	2.6208	1.39	up
Ymjm000152	C12H16O7	p-Hydroxypheny-β-D-allopyranoside	Phenolic acids	Phenolic acids	-	2.42903e+06	625633	649773	1.67088e+06	2.45099e+06	3.92206e+06	2.17143	1.11864	up
mws0467	C9H10O3	3-(4-Hydroxyphenyl)-propionic acid	Phenolic acids	Phenolic acids	501-97-3	199104	156042	123619	274406	223912	542775	2.17454	1.12071	up
Wasn002902	C15H16O10	O-p-Coumaroylgalactaric acid	Phenolic acids	Phenolic acids	-	1.64362e+07	1.25386e+07	8.52176e+06	4.09021e+07	5.40396e+07	1.51147e+07	2.93511	1.55341	up
mws2120	C13H8O8	Brevifolin carboxylic acid	Phenolic acids	Phenolic acids	18490-95-4	566882	845656	369228	2.77966e+06	1.64577e+06	578849	2.8086	1.48985	up
Lmsn000363	C16H22O7	Raspberryketone glucoside	Phenolic acids	Phenolic acids	38963-94-9	1.18078e+06	462241	452538	1.52819e+06	1.75594e+06	1.15067e+06	2.11628	1.08153	up
Lmtn002565	C14H18O9	1-O-Vanilloyl-D-Glucose	Phenolic acids	Phenolic acids	-	1.03407e+06	529341	434631	830751	1.2578e+06	2.5029e+06	2.29797	1.20036	up
pma3724	C17H20O9	1-O-Feruloylquinic acid	Phenolic acids	Phenolic acids	-	86456.2	63350.9	88448.2	81594.8	158857	794724	4.34482	2.1193	up
mad2394	C24H22O12	Sinapoyl-p-coumaroyltartaric acid	Phenolic acids	Phenolic acids	-	17336.2	4133.06	10552.2	43689.4	32412.8	47581.1	3.86251	1.94954	up
mws0014	C10H10O4	Ferulic acid	Phenolic acids	Phenolic acids	537-98-4	76697.7	30899.2	55362.5	99903.1	55958.9	218035	2.29442	1.19813	up
Lmhn003801	C25H24O13	Feruloylsinapoyltartaric acid	Phenolic acids	Phenolic acids	-	5258.81	10996.1	5882.19	47755.3	26904	19885	4.27086	2.09453	up
Lmhn003799	C24H22O12	Feruloylferuloyltartaric acid	Phenolic acids	Phenolic acids	-	6124.7	21184.1	41383.5	43224.4	89641.8	41343.8	2.53609	1.34261	up
mws0179	C17H20O9	Chlorogenic acid methyl ester	Phenolic acids	Phenolic acids	29708-87-0	166484	157691	129179	141840	328678	1.73597e+06	4.86703	2.28304	up
Cmrn002785	C34H44O19	Arenarioside	Phenolic acids	Phenolic acids	94130-58-2	4937.7	6839.89	1902.16	5126.8	22355.8	10829.2	2.80062	1.48575	up
Zmhn003046	C23H26O11	4-O-(6'-O-Glucosylferuloyl)-3,4-dihydroxybenzyl alcohol	Phenolic acids	Phenolic acids	-	1942.42	4605.17	13101.3	12804.4	12827.1	34984.7	3.08497	1.62526	up
pmn001529	C28H22O17	3,4,5-Tri-O-Galloylshikimic acid	Phenolic acids	Phenolic acids	-	20367.3	9	9829.64	29342.7	157332	102337	9.56802	3.25822	up
Lmwp011196	C24H38O4	Bis(2-ethylhexyl)phthalate*	Phenolic acids	Phenolic acids	117-81-7	1.05867e+07	995224	1.14532e+06	1.49242e+07	2.76502e+06	8.45907e+06	2.05451	1.0388	up
Lmmp010562	C24H38O4	Diisooctyl Phthalate*	Phenolic acids	Phenolic acids	27554-26-3	1.05867e+07	995224	1.14532e+06	1.49242e+07	2.76502e+06	8.45907e+06	2.05451	1.0388	up
pmf0470	C5H9NO3	cis-4-Hydroxy-D-proline	Amino acids and derivatives	Amino acids and derivatives	2584-71-6	1.11058e+07	7.06267e+06	5.33195e+06	3.17144e+07	2.28011e+07	1.66096e+07	3.02655	1.59768	up
MWS04559g	C9H11NO3	3-Hydroxy-L-phenylalanine	Amino acids and derivatives	Amino acids and derivatives	587-33-7	1.6686e+07	1.73332e+07	1.67618e+07	6.05705e+07	63707519	3.87844e+07	3.21109	1.68306	up
mws0227	C6H13NO2	L-Leucine*	Amino acids and derivatives	Amino acids and derivatives	61-90-5	1.53519e+07	6.04125e+06	6.63473e+06	3.78348e+07	1.57077e+07	2.30325e+07	2.7321	1.45001	up
MWS04555g	C6H13NO2	D-Allo-Isoleucine*	Amino acids and derivatives	Amino acids and derivatives	1509-35-9	1.53519e+07	6.04125e+06	6.63473e+06	3.78348e+07	1.57077e+07	2.30325e+07	2.7321	1.45001	up
MWS04412	C8H18N2O2	N(6),N(6)-Dimethyl-L-lysine	Amino acids and derivatives	Amino acids and derivatives	2259-86-1	3.79563e+07	3.2935e+06	3.1914e+06	5.64259e+07	5.551e+07	1.19131e+07	2.7868	1.47861	up
MWSmce119	C6H14N4O2	L-Arginine	Amino acids and derivatives	Amino acids and derivatives	74-79-3	4.14833e+07	3.63281e+06	3.4646e+06	5.93341e+07	5.63077e+07	1.23252e+07	2.63411	1.39732	up
MW0155303	C24H31N3O4	Phe-Phe-Leu	Amino acids and derivatives	Amino acids and derivatives	-	2.37195e+06	2.02531e+06	1.24766e+06	3.40694e+07	2.59354e+07	2.79814e+07	15.5868	3.96225	up
MW0150288	C19H33N5O8	Gly-Ala-Glu-Ala-Leu	Amino acids and derivatives	Amino acids and derivatives	-	98565.3	70596.5	76748.2	223685	154758	169102	2.22661	1.15485	up
MW0109095	C19H29N5O5	Phe-Asn-Lys	Amino acids and derivatives	Amino acids and derivatives	-	920816	444070	443299	2.31396e+06	1.83434e+06	3.17959e+06	4.05262	2.01886	up
mws0001	C4H8N2O3	L-Asparagine	Amino acids and derivatives	Amino acids and derivatives	70-47-3	136746	90775.5	159818	409345	320791	127997	2.21546	1.1476	up
pme0021	C9H11NO2	L-Phenylalanine	Amino acids and derivatives	Amino acids and derivatives	63-91-2	5.91847e+06	5.41003e+06	4.4298e+06	2.8026e+07	2.94662e+07	2.91279e+07	5.49679	2.45859	up
pme0026	C6H14N2O2	L-Lysine	Amino acids and derivatives	Amino acids and derivatives	56-87-1	9.23763e+06	5.51781e+06	6.65803e+06	2.09199e+07	2.80663e+07	12862409	2.8883	1.53022	up
MWS04447	C6H11NO2	Homoproline	Amino acids and derivatives	Amino acids and derivatives	56879-46-0	417425	183645	88999.6	705639	645725	208615	2.26061	1.17671	up
mws0254	C6H9N3O2	L-Histidine	Amino acids and derivatives	Amino acids and derivatives	71-00-1	2.96675e+06	2.10836e+06	2.26732e+06	8.28699e+06	6.99602e+06	3.7885e+06	2.59744	1.37709	up
Zmdp001647	C10H18N2O5	γ-Glutamyl-L-valine	Amino acids and derivatives	Amino acids and derivatives	-	300132	209617	305897	584417	655047	498542	2.13083	1.09142	up
Zmdp000972	C4H9NO2S	S-Methyl-L-cysteine	Amino acids and derivatives	Amino acids and derivatives	1187-84-4	759102	762377	752909	4.53396e+06	5.08865e+06	2.0564e+06	5.13501	2.36037	up
MW0158706	C22H27N3O7	TyrMe-Lys-OH	Amino acids and derivatives	Amino acids and derivatives	-	1.49234e+06	1.30161e+06	950734	4.61234e+06	3.92291e+06	5.88897e+06	3.85192	1.94558	up
pme0193	C5H10N2O3	L-Glutamine	Amino acids and derivatives	Amino acids and derivatives	56-85-9	9.79248e+06	5.78448e+06	6.98126e+06	2.11044e+07	2.8559e+07	1.25669e+07	2.75865	1.46396	up
Zmzn000113	C5H9NO4	L-threo-3-Methylaspartate	Amino acids and derivatives	Amino acids and derivatives	6061-13-8	1.41476e+06	1.37161e+06	2.11648e+06	4.74116e+06	3.80131e+06	1.58996e+06	2.06664	1.04729	up
MW0158278	C24H28N4O6	Trp-Tyr-Thr	Amino acids and derivatives	Amino acids and derivatives	-	296765	326022	298441	962593	1.27608e+06	1.30286e+06	3.84436	1.94274	up
Zmdp002216	C11H20N2O5	L-γ-Glutamyl-L-leucine	Amino acids and derivatives	Amino acids and derivatives	2566-39-4	126815	168509	163175	455418	322246	361455	2.48445	1.31293	up
mws0256	C5H11NO2	L-Valine	Amino acids and derivatives	Amino acids and derivatives	72-18-4	2.19504e+07	1.87631e+07	2.28414e+07	7.21749e+07	5.99204e+07	3.96443e+07	2.70222	1.43415	up
pme0122	C8H16N2O3	N6-Acetyl-L-lysine	Amino acids and derivatives	Amino acids and derivatives	692-04-6	118582	78722.6	51839.4	426395	363712	140619	3.7357	1.90138	up
mws1587	C6H13NO2	L-Norleucine*	Amino acids and derivatives	Amino acids and derivatives	327-57-1	1.46221e+07	3.99574e+06	9.78471e+06	9.24743e+06	3.05034e+07	2.119e+07	2.14561	1.10139	up
mws0250	C9H11NO3	L-Tyrosine	Amino acids and derivatives	Amino acids and derivatives	60-18-4	1.47503e+07	1.70439e+07	1.63703e+07	5.94574e+07	58737820	3.6282e+07	3.20728	1.68135	up
Lmhp001732	C14H18N2O3	L-Prolyl-L-Phenylalanine	Amino acids and derivatives	Amino acids and derivatives	13589-02-1	71681.9	28215.1	49493.8	133273	142492	93529.6	2.472	1.30568	up
MWS201483	C14H18N2O4	Phe-Hyp	Amino acids and derivatives	Amino acids and derivatives	90965-82-5	10208.2	3647.44	4808.29	27742.1	21274.2	23195.4	3.86905	1.95198	up
MW0150504	C18H23N5O5	Gly-Trp-Gln	Amino acids and derivatives	Amino acids and derivatives	-	1.27778e+06	1.93776e+06	4.2369e+06	5.19651e+06	6.72147e+06	3.51027e+06	2.07023	1.04979	up
pme2527	C5H12N2O2	L-Ornithine	Amino acids and derivatives	Amino acids and derivatives	70-26-8	23843.4	13562.5	22777.8	62564.8	47836	25024.8	2.2502	1.17006	up
Lmbp000123	C6H13NO2S	L-Homomethionine	Amino acids and derivatives	Amino acids and derivatives	25148-30-5	440447	192900	325907	3.04714e+06	1.48907e+06	428084	5.17516	2.3716	up
MW0153186	C25H40N6O10	Lys-Tyr-Thr-Ser-Ser	Amino acids and derivatives	Amino acids and derivatives	-	3.49998e+06	76528.4	2.64375e+06	3.98806e+06	6.24033e+06	9.11564e+06	3.10984	1.63684	up
Wccp002543	C14H18N2O5	γ-Glutamylphenylalanine	Amino acids and derivatives	Amino acids and derivatives	7432-24-8	28797.9	36832.7	36881.3	333092	285382	128067	7.28247	2.86443	up
Smjp002269	C18H17NO5	N-[3-(4-Hydroxyphenyl)acryloyl]-L-tyrosine	Amino acids and derivatives	Amino acids and derivatives	77201-66-2	14485.6	31029.9	45219.9	86454.9	64428.2	31489.5	2.00994	1.00715	up
Zmyn000155	C7H14N2O3	N-α-Acetyl-L-ornithine	Amino acids and derivatives	Amino acids and derivatives	6205-08-9	15851.5	6356.19	7556.67	135655	93822	26747.3	8.60841	3.10575	up
pme3351	C6H11NO3	Allysine(6-Oxo DL-Norleucine)	Amino acids and derivatives	Amino acids and derivatives	1962-83-0	70303.9	113687	148124	527903	212582	98047	2.52482	1.33618	up
pmb0962	C10H22N2O4	L-Lysine-Butanoic Acid	Amino acids and derivatives	Amino acids and derivatives	80407-71-2	46266.4	44459.4	27786.3	94353.2	77692.2	84171.4	2.16195	1.11233	up
MW0158089	C20H28N4O4	Trp-Ala-Leu	Amino acids and derivatives	Amino acids and derivatives	-	195723	4.26316e+06	5.25832e+06	5.78685e+06	5.0536e+06	1.13342e+07	2.282	1.1903	up
pme0195	C3H7NO2S	L-Cysteine	Amino acids and derivatives	Amino acids and derivatives	52-90-4	2243.06	4479.78	990.339	3180.99	8538.32	11676.7	3.03325	1.60086	up
MW0156676	C11H18N4O8	Ser-Asp-Asn	Amino acids and derivatives	Amino acids and derivatives	-	59906.9	55687.4	36643	105117	69430	130619	2.00454	1.00327	up
MW0145946	C18H30N6O9	Asn-Val-Gln-Asp	Amino acids and derivatives	Amino acids and derivatives	-	27510.8	74761.9	32832.1	269297	226322	84422.5	4.29326	2.10208	up
MW0155341	C25H30N4O9	Phe-Ser-Tyr-Asp	Amino acids and derivatives	Amino acids and derivatives	-	170648	58075.1	34678.3	175615	267688	182240	2.37487	1.24785	up
Cmsn000131	C5H8N2O5	Dencichin	Amino acids and derivatives	Amino acids and derivatives	5302-45-4	11741.3	15826.7	24017.3	21489.2	27535.2	60782.9	2.12865	1.08994	up
MW0109738	C10H16N4O7S	S-nitrosoglutathione	Amino acids and derivatives	Amino acids and derivatives	57564-91-7	35748.1	22405	40198.3	36073.9	42399.9	162543	2.45056	1.29311	up
MW0157791	C20H26N4O5	Thr-Pro-Trp	Amino acids and derivatives	Amino acids and derivatives	-	71813.5	329796	385234	418278	401132	2.58586e+06	4.32776	2.11362	up
pme1654	C12H18O3	Jasmonic acid	Organic acids	Organic acids	77026-92-7	75489.1	100630	97530	278308	207963	263691	2.7406	1.45449	up
pme0220	C13H20O3	3-Methyl jasmonate	Organic acids	Organic acids	1211-29-6	15095.8	20341.4	16497.7	25071.9	27759.9	30059.1	1.59605	0.67451	up
pme2074	C18H29NO4	Jasmonoyl-L-Isoleucine	Amino acids and derivatives	Amino acids and derivatives	120330-93-0	37141.8	77853.8	51282.1	133475	132694	162006	2.57506	1.3646	up
Lmhp008833	C24H48NO7P	LysoPC 16:1(2n isomer)	Lipids	LPC	-	475467	8.41814e+06	1.14064e+06	1.08161e+06	6.48747e+06	248643	0.779104	-0.360112	insig
pmb0854	C26H48NO7P	LysoPC 18:3	Lipids	LPC	-	3.89246e+06	5.46803e+07	1.73657e+07	1.70922e+07	5.88051e+07	5.67815e+06	1.07423	0.103303	insig
mws0289	C23H46NO7P	LysoPE 18:1	Lipids	LPE	89576-29-4	50065.2	1.27814e+06	371254	151832	676968	93278.5	0.542571	-0.882115	insig
pmp001270	C24H48NO7P	LysoPC 16:1	Lipids	LPC	76790-27-7	437671	8.57217e+06	1.15415e+06	1.09768e+06	6.37657e+06	199179	0.754962	-0.405524	insig
Zmgn005057	C18H34O3	9,10-Epoxyoctadecanoic Acid	Lipids	Free fatty acids	2443-39-2	396383	655736	450090	636409	460188	418619	1.00866	0.0124371	insig
Zmjn004133	C18H32O4	9S-Hydroperoxy-10E,12Z-octadecadienoic acid	Lipids	Free fatty acids	5502-91-0	115850	97083	97758.3	84259.6	119393	140002	1.1061	0.145481	insig
pmp001273	C26H50NO7P	LysoPC 18:2	Lipids	LPC	-	3.73608e+06	9.36862e+06	7.00291e+06	3.49606e+06	5.88004e+06	1.13133e+06	0.52256	-0.936333	insig
Waln011524	C26H54NO9P	1-(2,3-dihydroxypropoxy)-3-(((2-(dimethylamino)ethoxy)(hydroxy)phosphoryl)oxy)propan-2-yl palmitate	Lipids	LPE	-	113106	215491	135259	84915.7	196667	36436.7	0.685601	-0.544559	insig
pmb1650	C18H30O2	Octadeca-11E,13E,15Z-trienoic acid	Lipids	Free fatty acids	25575-00-2	1.36355e+07	1.54345e+07	1.38924e+07	1.21895e+07	1.57604e+07	1.9783e+07	1.11104	0.151908	insig
pmb2640	C12H24O2	Dodecanoic acid (Lauric acid)	Lipids	Free fatty acids	143-07-7	170741	164838	153791	326769	341588	298547	1.97581	0.982446	insig
pmf0397	C20H40O2	Arachidic acid	Lipids	Free fatty acids	506-30-9	2.43566e+06	1.03655e+07	6.16249e+06	3.53456e+06	5.27375e+06	1.23674e+06	0.5297	-0.916752	insig
Wafn015217	C20H40O3	Hydroxyicosanoic Acid	Lipids	Free fatty acids	-	11104	8519.42	6962.36	7800.55	12634.3	14836.2	1.32669	0.407832	insig
pmb0863	C24H46NO7P	LysoPC 16:2(2n isomer)	Lipids	LPC	-	63890.5	3.12111e+06	363216	307846	1.28516e+06	44537.5	0.461511	-1.11556	insig
MWS80007	C18H32O4	13-Hydroperoxy-9Z,11E-octadecadienoic acid	Lipids	Free fatty acids	23017-93-8	37409.2	36446.8	38330	43909.5	38255.7	45380.8	1.13692	0.185126	insig
pmb0856	C23H46NO7P	LysoPE 18:1(2n isomer)	Lipids	LPE	-	70058	1.46487e+06	369208	185007	774172	108297	0.560609	-0.834934	insig
Waln011009	C28H54NO9P	2-(2,3-dihydroxypropoxy)-3-(((2-(dimethylamino)ethoxy)(hydroxy)phosphoryl)oxy)propyl (11Z,14Z)-octadeca-11,14-dienoate	Lipids	LPE	-	690851	1.20259e+07	2.93275e+06	1.47845e+06	8.13792e+06	317734	0.634787	-0.655656	insig
Lmhp010190	C26H52NO7P	LysoPC 18:1(2n isomer)	Lipids	LPC	-	898985	2.01518e+07	4.08016e+06	1.04452e+06	6.0084e+06	697593	0.308405	-1.6971	insig
Lmqn008369	C27H49O12P	PI(18:2/0:0)	Lipids	Glycerol ester	-	111296	3.10076e+06	1.16906e+06	1.09623e+06	3.1977e+06	168827	1.01864	0.0266377	insig
Waln009920	C28H52NO9P	1-(2,3-dihydroxypropoxy)-3-(((2-(dimethylamino)ethoxy)(hydroxy)phosphoryl)oxy)propan-2-yl (8E,11Z,14Z)-octadeca-8,11,14-trienoate	Lipids	LPE	-	645879	1.64454e+07	3.13039e+06	2.47227e+06	1.65524e+07	745799	0.977687	-0.0325549	insig
Walp004752	C12H27NO2	2-Aminododecane-1,4-diol	Lipids	Sphingolipids	-	281364	49945.6	96143.1	71080.6	325936	61825.6	1.07343	0.102235	insig
pme2827	C16H32O	Palmitaldehyde	Lipids	Free fatty acids	629-80-1	8.15839e+06	9.68709e+06	8.1133e+06	9.74749e+06	8.41269e+06	1.1049e+07	1.12521	0.170199	insig
Lmbn005662	C18H32O3	9(10)-EpOME;(9R,10S)-(12Z)-9,10-Epoxyoctadecenoic acid	Lipids	Free fatty acids	16833-56-0	29568.2	25070.2	24289.6	20379.6	23210.3	13872.3	0.728033	-0.457924	insig
Walp007192	C22H47NO5	2-aminodocoSane-1,6,19,20,21-pentaol	Lipids	Sphingolipids	-	40622.5	178985	162046	83297.9	31194	115486	0.602581	-0.730773	insig
pmb2260	C23H46NO7P	LysoPC 15:1	Lipids	LPC	-	12013.1	14333.5	9820.15	14039.9	16336.5	3875.8	0.947063	-0.0784679	insig
Waln010192	C28H52NO9P	2-(2,3-dihydroxypropoxy)-3-(((2-(dimethylamino)ethoxy)(hydroxy)phosphoryl)oxy)propyl (8E,11Z,14Z)-octadeca-8,11,14-trienoate	Lipids	LPE	-	655073	1.56695e+07	2.92286e+06	2.51532e+06	1.39713e+07	785872	0.897391	-0.156191	insig
Lmbn005369	C18H32O3	13(S)-HODE;13(S)-Hydroxyoctadeca-9Z,11E-dienoic acid*	Lipids	Free fatty acids	10219-69-9	246990	166948	151005	168295	262145	423700	1.51191	0.596369	insig
Walp007137	C20H43NO5	2-AminoicoSane-1,6,18,19,20-pentaol	Lipids	Sphingolipids	-	5405.2	13605.8	10995.1	12724	8042.8	13671.1	1.1477	0.198742	insig
Wagn012030	C31H58O14	2-Palmitoyl-Sn-Glycerol 3-O-Diglucoside*	Lipids	Glycerol ester	-	95343.9	88346.7	107087	49351.5	67540.2	48128.5	0.567513	-0.817274	insig
pmb0880	C23H48NO7P	LysoPE 18:0(2n isomer)	Lipids	LPE	-	879.658	10720.2	1798.36	2291.16	4545.66	502.341	0.54777	-0.868359	insig
Lmqn008024	C24H44NO9P	PS(18:2)	Lipids	Glycerol ester	-	407686	4.76013e+06	3.26702e+06	3.38368e+06	4.61369e+06	558377	1.01433	0.0205341	insig
mws0371	C22H32O2	Cis-4,7,10,13,16,19-Docosahexaenoic Acid	Lipids	Free fatty acids	6217-54-5	65256.4	69652.1	76428.8	73224.2	46539.7	67603.1	0.886578	-0.173681	insig
Waln010449	C26H52NO9P	1-(2,3-dihydroxypropoxy)-3-(((2-(dimethylamino)ethoxy)(hydroxy)phosphoryl)oxy)propan-2-yl (E)-hexadec-9-enoate	Lipids	LPE	-	84323.4	1.4949e+06	214083	189227	1.00832e+06	30958.6	0.685051	-0.545716	insig
Lmhp008589	C23H42NO7P	LysoPE 18:3(2n isomer)	Lipids	LPE	-	1.53321e+06	2.21598e+07	6.41118e+06	6.10971e+06	2.37176e+07	2.60012e+06	1.07717	0.107247	insig
pmb0865	C26H48NO7P	LysoPC 18:3(2n isomer)	Lipids	LPC	-	1.24502e+06	3.3027e+07	6.1283e+06	5.88769e+06	3.56453e+07	1.9815e+06	1.07708	0.107126	insig
Walp007043	C16H35NO2	2-Aminohexadecane-1,4-diol	Lipids	Sphingolipids	-	2.91404e+06	5.35854e+06	5.65479e+06	3.93544e+06	2.11813e+06	4.96512e+06	0.791154	-0.33797	insig
MWSHC20163	C16H32O2	Cetostearic acid	Lipids	Free fatty acids	-	2.09904e+07	1.84307e+07	1.55071e+07	1.62444e+07	1.66207e+07	1.08255e+07	0.795414	-0.330222	insig
Walp006011	C14H31NO2	2-Aminotetradecane-1,4-diol	Lipids	Sphingolipids	-	213532	63315.1	105804	65055.7	288288	52499.3	1.06061	0.0848907	insig
pmf0297	C20H42O	1-Eicosanol	Lipids	Free fatty acids	629-96-9	35811.8	35726.4	32398	24522.1	28829.9	35102.9	0.851049	-0.232686	insig
Lmqn008288	C18H36O3	3-Hydroxyoctadecanoic Acid	Lipids	Free fatty acids	45261-96-9	208184	95265.8	102309	215474	104595	272964	1.46154	0.547488	insig
mws0367	C18H30O2	α-Linolenic Acid*	Lipids	Free fatty acids	463-40-1	2.00511e+07	1.5554e+07	8.9892e+06	6.47225e+06	1.33242e+07	2.71972e+07	1.05381	0.0756093	insig
pmb2804	C18H32O4	13S-Hydroperoxy-9Z,11E-octadecadienoic acid	Lipids	Free fatty acids	33964-75-9	195390	197654	198045	212880	192982	222280	1.06269	0.0877146	insig
Zmyn004676	C18H30O3	17-Hydroxylinolenic acid	Lipids	Free fatty acids	-	53051.7	25816.4	38113.3	40560	58416.1	77253.1	1.50647	0.591172	insig
Yalp008047	C19H30O2	Methyl 12-phenyldodecanoate	Lipids	Free fatty acids	38795-65-2	159050	5.95164e+06	372836	407549	1.50396e+07	391917	2.44298	1.28864	insig
MWS0552	C15H28O2	Cis-10-Pentadecenoic Acid(C15:1)	Lipids	Free fatty acids	84743-29-3	704887	811998	726693	1.32045e+06	778850	862721	1.32022	0.400778	insig
pmb2221	C18H39NO3	4-Hydroxysphinganine	Lipids	Sphingolipids	554-62-1	1.00039e+06	564990	522306	225128	383216	508506	0.53497	-0.90247	insig
Waln011222	C26H54NO9P	2-(2,3-dihydroxypropoxy)-3-(((2-(dimethylamino)ethoxy)(hydroxy)phosphoryl)oxy)propyl palmitate	Lipids	LPE	-	103229	204134	130692	86890.8	195546	34708	0.723984	-0.465971	insig
Lmhp008801	C23H42NO7P	LysoPE 18:3	Lipids	LPE	-	1.51621e+06	2.17502e+07	6.38747e+06	6.03148e+06	2.44577e+07	2.46838e+06	1.11141	0.152392	insig
Lmhp007836	C21H38NO7P	LysoPE 16:3	Lipids	LPE	-	12326.6	156274	27728.4	30284	61481.9	8468.16	0.510541	-0.969902	insig
Lmbn004685	C18H32O4	5S,8R-DiHODE; (5S,8R,9Z,12Z)-5,8-Dihydroxyoctadeca-9,12-dienoate	Lipids	Free fatty acids	-	17482.5	25707.9	21782.6	17210.7	16193.9	37514.8	1.09152	0.126341	insig
pmp001251	C26H50NO7P	LysoPC 18:2(2n isomer)	Lipids	LPC	-	1.76857e+06	2.81885e+07	6.87576e+06	3.93197e+06	2.08071e+07	919662	0.696626	-0.521544	insig
Sazp010264	C45H70O10	Monogalactosyldiacylglycerol	Lipids	Free fatty acids	-	8.02627e+06	4.4295e+06	4.96095e+06	4.48164e+06	4.94241e+06	2.62146e+06	0.691606	-0.531977	insig
pmb0881	C23H44NO7P	LysoPE 18:2	Lipids	LPE	-	2.08385e+06	3.14421e+07	1.08086e+07	7.85313e+06	2.97938e+07	2.54281e+06	0.90651	-0.141606	insig
Lmbn009444	C18H34O3	Ricinoleic acid	Lipids	Free fatty acids	141-22-0	36016.2	39746.4	43140	29185.5	25934.2	30309.8	0.718483	-0.476973	insig
Lmhp010573	C27H48O9	1-Linoleoylglycerol-3-O-glucoside*	Lipids	Glycerol ester	-	1241.69	27937.8	14293.5	11688.3	26176.8	2330.55	0.924613	-0.113079	insig
YC512118	C18H35NO	Oleamide (9-Octadecenamide)	Lipids	Free fatty acids	301-02-0	3109.96	4984.15	5890.9	5730.89	4480.85	11016.9	1.51796	0.60213	insig
Rfmb091	C18H32O3	9S-Hydroxy-10E,12Z-octadecadienoic acid*	Lipids	Free fatty acids	15514-85-9	264841	170944	153217	166317	242586	430904	1.42581	0.511785	insig
pma0461	C18H28O2	14,15-Dehydrocrepenynic acid	Lipids	Free fatty acids	4154-44-3	422755	239888	199513	127533	856246	376421	1.57767	0.657799	insig
Lmhp009590	C25H50NO7P	LysoPC 17:1	Lipids	LPC	-	27185.3	338161	79104.4	62031.8	280083	25056	0.826123	-0.275571	insig
Zmpn003368	C18H30O3	13S-Hydroxy-9Z,11E,15Z-octadecatrienoic acid	Lipids	Free fatty acids	87984-82-5	175756	106460	70775.8	40963.2	295122	107696	1.2572	0.330213	insig
Lmhp008885	C20H42NO7P	LysoPE 15:0(2n isomer)	Lipids	LPE	-	4867.82	3495.21	2278.06	4594.23	2563.34	4056.18	1.05382	0.0756223	insig
pmb0883	C23H48NO7P	LysoPE 18:0	Lipids	LPE	69747-55-3	10389.4	9594.3	5777.17	4033.8	4284.78	5257.48	0.527004	-0.924115	insig
pmp001264	C16H35NO2	Hexadecylsphingosine	Lipids	Sphingolipids	-	1.97084e+06	3.911e+06	3.59762e+06	2.7697e+06	1.47591e+06	3.58608e+06	0.826174	-0.275483	insig
mws1488	C16H32O2	Palmitic acid	Lipids	Free fatty acids	57-10-3	36843.2	31566.8	29315.6	26850.1	30418.9	16879.6	0.758743	-0.398317	insig
MWS5235	C18H36O3	12-Hydroxyoctadecanoic acid	Lipids	Free fatty acids	106-14-9	28013.2	18803.8	16725.1	19282.4	102928	15442.3	2.16633	1.11525	insig
Lmhp008763	C21H42NO7P	LysoPE 16:1(2n isomer)	Lipids	LPE	-	51882.5	858472	163141	169432	945383	34771	1.07088	0.0987992	insig
Lmbn005487	C18H34O4	12,13-DHOME; (9Z)-12,13-Dihydroxyoctadec-9-enoic acid	Lipids	Free fatty acids	263399-35-5	94503.9	46017.5	39743.9	178033	71665.9	79723	1.82743	0.869816	insig
Walp004906	C14H31NO3	2-Aminotetradecane-1,11,13-triol	Lipids	Sphingolipids	-	127100	1857.31	9201.97	7934.48	136873	7988.16	1.10594	0.14527	insig
Lmhp009034	C21H42NO7P	LysoPE 16:1	Lipids	LPE	-	53770.3	823615	160040	169994	930049	37072.8	1.09609	0.132371	insig
pmn001694	C18H34O5	9,10,13-Trihydroxy-11-Octadecenoic Acid	Lipids	Free fatty acids	29907-57-1	84860.8	90994.6	77035.7	115508	143907	125281	1.52119	0.605204	insig
pmn001606	C20H38O2	Eicosenoic acid	Lipids	Free fatty acids	26764-41-0	1.61139e+06	1.29225e+07	3.7917e+06	8.693e+06	1.08638e+07	2.06738e+06	1.18	0.238781	insig
Zmyn004732	C18H30O3	2R-hydroxy-9Z,12Z,15Z-octadecatrienoic acid	Lipids	Free fatty acids	-	99137.8	76613.4	75722.6	95450.1	68909.8	116081	1.11519	0.157288	insig
Rfmb087	C18H32O4	9-Hydroxy-13-oxo-10-octadecenoic Acid	Lipids	Free fatty acids	-	77204.1	71037.8	69556	80275.5	83516	108599	1.25066	0.322684	insig
pmb0874	C23H44NO7P	LysoPE 18:2(2n isomer)	Lipids	LPE	-	2.17805e+06	3.21955e+07	1.12451e+07	8.21331e+06	2.99044e+07	2.67398e+06	0.894186	-0.161353	insig
MW0168457	C19H41O6P	1-Hexadecyl-sn-glycerol 3-phosphate	Lipids	Glycerol ester	-	610209	707476	659844	889209	479992	768882	1.08119	0.112619	insig
Hmqp005411	C18H32O3	9-Oxo-12Z-Octadecenoic acid	Lipids	Free fatty acids	112543-32-5	209754	59872	51443.1	16710	216085	425348	2.04985	1.03552	insig
pmp001281	C26H52NO7P	LysoPC 18:1	Lipids	LPC	-	823848	1.88286e+07	3.88497e+06	1.00501e+06	5.91905e+06	645083	0.321579	-1.63675	insig
MW0168667	C20H32O2	8,11-eicosadiynoic acid	Lipids	Free fatty acids	82073-91-4	55421.3	44969.6	41005.9	56287.3	32920.3	45564.8	0.953151	-0.0692239	insig
Lmbn007891	C18H34O4	Hydroxy ricinoleic acid	Lipids	Free fatty acids	-	16345	16242.7	19937.8	19101.5	20532.7	20417.9	1.14329	0.193195	insig
pmn001610	C20H36O2	Eicosadienoic acid	Lipids	Free fatty acids	5598-38-9	1.46944e+06	1.08201e+06	1.08532e+06	1.62604e+06	1.36594e+06	979687	1.09209	0.12709	insig
pmb2791	C18H30O4	9-Hydroperoxy-10E,12,15Z-octadecatrienoic acid	Lipids	Free fatty acids	111004-08-1	14577.4	16566.6	12231.4	9636.64	14736	30131.9	1.25658	0.329501	insig
Lmhp011388	C21H36O4	2-α-Linolenoyl-glycerol*	Lipids	Glycerol ester	55268-58-1	94770.5	221820	173712	158592	262915	114627	1.09347	0.128919	insig
pmb0885	C18H26O3	4-Oxo-9Z,11Z,13E,15E-Octadecatetraenoic Acid	Lipids	Free fatty acids	-	90866.9	135200	96450	97640.8	76562.9	30299.4	0.634085	-0.657252	insig
pmb0296	C21H40O4	1-Oleoyl-Sn-Glycerol	Lipids	Glycerol ester	129784-87-8	20851.7	209656	96274.6	42176.6	146480	25686.5	0.655921	-0.608405	insig
pmd0130	C22H46NO7P	LysoPC 14:0	Lipids	LPC	20559-16-4	31050.4	37193.4	48346.5	28122.2	29935.1	16480.2	0.639312	-0.645409	insig
pmn001686	C16H32O4	10,16-Dihydroxypalmitic acid	Lipids	Free fatty acids	3233-90-7	13358.6	11196.2	5313.16	16207.5	7460.12	8374.86	1.07281	0.101391	insig
Lmhp009802	C25H46NO7P	LysoPE 20:3(2n isomer)	Lipids	LPE	-	2373.4	44240.7	17103.5	8353.21	50392.6	4650.18	0.994953	-0.00730033	insig
Lmhp010757	C25H48NO7P	LysoPE 20:2	Lipids	LPE	-	6219.35	39013.2	18652.7	10717.2	31798.2	5194.49	0.746806	-0.421195	insig
Lmyn007883	C16H32O4	9,16-Dihydroxypalmitic acid	Lipids	Free fatty acids	38076-49-2	586990	317894	255339	615693	304660	323188	1.07181	0.100053	insig
Lmhp009129	C23H48NO7P	LysoPC 15:0(2n isomer)	Lipids	LPC	-	22346.4	15767.7	15928	16536.5	10511	10831	0.700905	-0.512709	insig
Wafn011571	C18H32O3	alpha-Hydroxylinoleic acid	Lipids	Free fatty acids	57818-44-7	272411	162515	156998	167597	262907	458007	1.50106	0.585978	insig
Waln011704	C28H56NO9P	1-(2,3-dihydroxypropoxy)-3-(((2-(dimethylamino)ethoxy)(hydroxy)phosphoryl)oxy)propan-2-yl (Z)-14-Octadecenoic Acid	Lipids	LPE	-	70966.6	1.50976e+06	338190	70147.1	451795	36873.3	0.291214	-1.77985	insig
Lmhp011562	C21H36O4	1-α-Linolenoyl-glycerol*	Lipids	Glycerol ester	-	87162.5	224581	108404	132259	234608	88301.4	1.08335	0.115505	insig
MWS80006	C18H32O4	9-Hydroperoxy-9Z,11E-Octadecadienoic Acid	Lipids	Free fatty acids	-	453846	453350	489778	536763	451481	522457	1.08141	0.112913	insig
Lmhp008718	C25H48NO7P	LysoPC 17:2	Lipids	LPC	-	10657	296219	43674.7	41938.2	288537	7584.33	0.964365	-0.052349	insig
pmb0876	C21H44NO7P	LysoPE 16:0	Lipids	LPE	53862-35-4	944445	786489	888216	543774	455342	515851	0.578419	-0.789813	insig
Hmqp006023	C20H36O3	Ethyl 9-Hydroxy-10,12-octadecadienoic acid	Lipids	Free fatty acids	-	2066.63	2314.06	2262.51	2807.32	2936.61	3606.76	1.40756	0.493196	insig
Lmhp009526	C27H46O9	2-α-Linolenoyl-glycerol-1-O-glucoside*	Lipids	Glycerol ester	-	51089.5	955701	319504	312538	838673	55026.4	0.909479	-0.136888	insig
pmf0293	C18H38O	1-Octadecanol	Lipids	Free fatty acids	112-92-5	304970	446487	442995	459593	333000	328539	0.938616	-0.0913932	insig
pmd0160	C21H44NO7P	LysoPE 16:0(2n isomer)	Lipids	LPE	-	947473	835274	884939	548327	491386	556470	0.59834	-0.740962	insig
pma1303	C24H46NO7P	LysoPC 16:2	Lipids	LPC	-	60623.6	2.79657e+06	350646	275566	1.2091e+06	40410.1	0.475421	-1.07272	insig
Lmhp009464	C22H44NO7P	LysoPE 17:1(2n isomer)	Lipids	LPE	-	1382.83	36298.7	9456.03	9973.45	32648	3691.63	0.982511	-0.0254547	insig
Lmhp010514	C25H48NO7P	LysoPE 20:2(2n isomer)	Lipids	LPE	-	3774.93	43022.1	18306.3	10014.2	30917.4	3503.48	0.682531	-0.551034	insig
Hmyn006303	C27H47O12P	LysoPI 18:3	Lipids	Glycerol ester	-	9586.51	247999	64317.2	85429.3	272342	16608.6	1.16302	0.217879	insig
Lmyn012331	C18H34O2	Petroselinic acid	Lipids	Free fatty acids	593-39-5	1.08654e+07	8.12724e+06	3.98732e+06	1.2053e+06	4.27497e+06	1.54807e+07	0.91214	-0.132672	insig
Lmhp010334	C27H48O9	2-Linoleoylglycerol-1-O-glucoside*	Lipids	Glycerol ester	-	1061.44	27692	9759.78	10826.2	38813.5	1566.32	1.32957	0.410958	insig
Lmhp008744	C33H56O14	1-α-Linolenoyl-glycerol-2,3-di-O-glucoside*	Lipids	Glycerol ester	-	75119.5	610304	198779	269602	583367	107467	1.08622	0.119314	insig
Waln010743	C28H54NO9P	1-(2,3-dihydroxypropoxy)-3-(((2-(dimethylamino)ethoxy)(hydroxy)phosphoryl)oxy)propan-2-yl (11Z,14Z)-octadeca-11,14-dienoate	Lipids	LPE	-	670621	1.27657e+07	2.87905e+06	1.50767e+06	7.52083e+06	324273	0.573247	-0.80277	insig
Lmyn005812	C33H56O14	Gingerglycolipid A	Lipids	Glycerol ester	145937-22-0	210315	1.44674e+06	530626	496664	1.72603e+06	170816	1.09408	0.12972	insig
Lmhp009890	C28H52NO7P	LysoPC 20:3	Lipids	LPC	1199257-41-4	27706.2	18842.8	20783.2	11587.7	13659	8780.5	0.505363	-0.984607	insig
Hmqp006235	C26H46NO7P	LysoPC 18:4	Lipids	LPC	-	992.092	39304.7	6129.93	12170.3	50695.9	3531.71	1.43016	0.516179	insig
mws0396	C18H34O2	Elaidic Acid	Lipids	Free fatty acids	112-79-8	2.50344e+07	1.93116e+07	1.02249e+07	2.92879e+06	9.88447e+06	3.70757e+07	0.914205	-0.12941	insig
pmb2406	C25H52NO7P	LysoPC 17:0	Lipids	LPC	50930-23-9	69953.1	30860.4	35082.2	24112.6	23550.1	24697.9	0.532472	-0.909224	insig
Lmhp012042	C21H38O4	2-Linoleoylglycerol*	Lipids	Glycerol ester	3443-82-1	37917	139616	57603.1	42271.2	123170	24894.5	0.809472	-0.304947	insig
Lmyn006011	C33H58O14	Gingerglycolipid B	Lipids	Glycerol ester	88168-90-5	17964.8	173995	76158.5	32244.1	124836	19025.8	0.656821	-0.606428	insig
MWS4295	C18H36O3	DL-2-hydroxystearic acid	Lipids	Free fatty acids	629-22-1	72643.7	66248.3	63362.7	97543.6	111865	38633.9	1.22639	0.294414	insig
Lmhp009773	C27H46O9	1-α-Linolenoyl-glycerol-3-O-glucoside*	Lipids	Glycerol ester	-	44439.2	677222	349689	202050	917939	72819.5	1.11337	0.154932	insig
Walp007190	C20H43NO4	2-AminoicoSane-1,5,7,19-tetraol	Lipids	Sphingolipids	-	515468	1.00089e+06	1.08075e+06	908576	374015	730257	0.775033	-0.36767	insig
pmb0889	C18H30O2	Punicic acid (9Z,11E,13Z-octadecatrienoic acid)	Lipids	Free fatty acids	544-72-9	323095	377898	376496	384972	385506	591066	1.26363	0.33757	insig
Zmyn005384	C18H36O3	2R-Hydroxyoctadecanoic Acid	Lipids	Free fatty acids	26633-48-7	78948	70426.4	64061.9	99652.3	108247	45167.9	1.18568	0.245715	insig
Hmqn003054	C18H34O5	9,10,11-Trihydroxy-12-octadecenoic acid	Lipids	Free fatty acids	61911-67-9	13160.8	13583	14961.9	13925.6	17027.9	19736.8	1.21543	0.281463	insig
MWSmce549	C17H34O4	1-Monomyristin	Lipids	Glycerol ester	589-68-4	94261.3	145056	164374	106191	109190	114528	0.81723	-0.291187	insig
pmp001284	C19H38O4	Monopalmitin	Lipids	Glycerol ester	542-44-9	61591.9	73524.7	79760.4	59680.5	53753.2	67894.9	0.843872	-0.244904	insig
Lmhp010908	C27H54NO7P	LysoPC 19:1	Lipids	LPC	-	3769.04	24921.9	7923.41	3905.49	12750.6	1995.6	0.50941	-0.9731	insig
MWSmce689	C19H32O2	Methyl linolenate	Lipids	Free fatty acids	301-00-8	21169.3	404401	39958.1	47085.8	1.05451e+06	30278.6	2.43137	1.28177	insig
mws2623	C18H34O2	11-Octadecanoic acid(Vaccenic acid)	Lipids	Free fatty acids	506-17-2	9.73497e+06	7.00678e+06	3.66561e+06	1.09015e+06	3.85436e+06	1.469e+07	0.962128	-0.0556999	insig
Lmhp112042	C21H38O4	1-Linoleoylglycerol*	Lipids	Glycerol ester	2277-28-3	13090	25541.3	26603	16984.9	21072.2	11534.5	0.760208	-0.395533	insig
Zmyn004449	C18H30O4	9-Hydroxy-12-oxo-10(E),15(Z)-octadecadienoic acid	Lipids	Free fatty acids	-	9898.27	6805.56	7937.82	6685.3	11835.2	21041.3	1.60549	0.68301	insig
Zmzn003953	C18H30O4	13(s)-hydroperoxy-(9z,11e,15z)-octadecatrienoic acid	Lipids	Free fatty acids	67597-26-6	423547	448263	408976	467636	358426	388365	0.948189	-0.0767537	insig
mws0366	C18H30O2	γ-Linolenic Acid*	Lipids	Free fatty acids	506-26-3	1.9677e+07	1.72444e+07	8.80044e+06	7.16727e+06	1.42903e+07	2.83516e+07	1.0894	0.12353	insig
YC512117	C18H28O2	Stearidonic acid	Lipids	Free fatty acids	20290-75-9	110994	60098.7	40109.1	56879.2	53587.1	48294.3	0.751702	-0.411767	insig
pmf0400	C22H44O2	Docosanoic acid (Behenic acid)	Lipids	Free fatty acids	112-85-6	28923.6	34935.4	48400.8	35273.2	50669.8	30807.1	1.04	0.0565827	insig
mws0119	C14H28O2	Myristic Acid	Lipids	Free fatty acids	544-63-8	12667.7	14090.2	12058.1	16024.5	12797.4	12159.3	1.05578	0.078316	insig
Wagn011658	C31H58O14	1-Palmitoyl-Sn-Glycerol 3-O-Diglucoside*	Lipids	Glycerol ester	-	55804.4	209401	79390.5	108196	195220	59925.7	1.0544	0.0764224	insig
Lmhp007598	C27H52NO7P	LysoPC 19:2(2n isomer)	Lipids	LPC	-	14448.1	226573	35247.7	20436.2	169282	7737.49	0.71472	-0.48455	insig
Lmhp010040	C25H46NO7P	LysoPE 20:3	Lipids	LPE	-	3105.56	46830.9	16116.1	10274.6	44546	5994.29	0.920705	-0.11919	insig
Lmhp009769	C22H44NO7P	LysoPE 17:1	Lipids	LPE	-	2453.16	33590.2	11820.9	12576.4	32966.1	3787.71	1.03063	0.0435241	insig
MW0013103	C3H9O6P	Glycerophosphoric acid	Lipids	Glycerol ester	-	1.26178e+06	1.10332e+06	1.26412e+06	1.65466e+06	2.16495e+06	786069	1.26905	0.343752	insig
MWS2673	C20H34O4	5,6-DiHETrE[(±)5,6-dihydroxy-8Z,11Z,14Z-eicosatrienoic acid]	Lipids	Free fatty acids	213382-49-1	91112.1	67746.9	59308.8	71847.7	38694.3	170304	1.28729	0.36434	insig
pmb2319	C23H48NO7P	LysoPC 15:0	Lipids	LPC	108273-89-8	19225.5	16943.2	13000.8	15051.3	8255.51	12229.6	0.722734	-0.468464	insig
Lmqn008975	C21H39O7P	PA(18:2/0:0)	Lipids	Glycerol ester	-	197639	1.00605e+06	578675	1.33913e+06	1.66917e+06	151384	1.77275	0.825991	insig
Zmyn005252	C17H34O3	3-Hydroxy-palmitic acid methyl ester	Lipids	Free fatty acids	51883-36-4	28052.9	23187.4	25861.4	34593.7	38429.9	16941.5	1.16684	0.222602	insig
MW0012703	C20H30O3	18-HEPE	Lipids	Free fatty acids	141110-17-0	406620	207886	192484	237770	227372	1.67759e+06	2.65522	1.40883	insig
Lmhp009187	C20H42NO7P	LysoPE 15:0	Lipids	LPE	-	4227.19	2928.01	3285.28	4698.88	1746.65	3244.87	0.928157	-0.107559	insig
mws0120	C8H20NO6P	Choline Alfoscerate	Lipids	PC	28319-77-9	528656	240742	388119	521603	636106	443235	1.38309	0.467891	insig
MW0012723	C22H34O4	19,20-DiHDPA	Lipids	Free fatty acids	-	2.44986e+06	1.13962e+06	1.13095e+06	1.02926e+06	2.18513e+06	2.1945e+06	1.14585	0.196414	insig
mws2167	C19H34O2	Methyl linoleate	Lipids	Free fatty acids	112-63-0	6176.93	10022.8	7305.58	8027.9	9173.29	16616.2	1.43871	0.524778	insig
MW0012973	C37H71O8P	1-Palmitoyl-2-oleoyl-sn-glycero-3-phosphate	Lipids	Glycerol ester	-	9983.19	7064.69	13475.1	16491.3	7678.22	3329	0.900912	-0.150542	insig
Lmsn004901	C24H48O2	Tetracosanoic Acid (Lignoceric acid)	Lipids	Free fatty acids	557-59-5	142080	76212.9	214630	94791.3	87968.4	174409	0.825016	-0.277506	insig
Lmqn009065	C21H41O7P	PA(18:1/0:0)	Lipids	Glycerol ester	65528-98-5	40580.9	564709	305851	246111	442767	35557.7	0.795087	-0.330816	insig
pmb2787	C18H30O3	9-Oxo-10E,12Z-octadecadienoic acid	Lipids	Free fatty acids	54232-59-6	20317.5	20196.4	20586	18940.4	21718.5	23126.3	1.04395	0.0620541	insig
Lmhp009190	C33H58O14	2-Linoleoylglycerol-1,3-di-O-glucoside*	Lipids	Glycerol ester	-	2902.91	25633.2	10445.7	4689.84	17106.9	4173.63	0.666216	-0.585938	insig
Lmwp102712	C14H24O2	Goshuyic acid	Lipids	Free fatty acids	39039-37-7	438123	835244	793155	975362	686445	952116	1.26489	0.339012	insig
Hmyn007168	C22H45O9P	LysoPG 16:0	Lipids	Glycerol ester	-	1.60542e+06	1.26347e+07	6.03166e+06	4.88963e+06	6.93523e+06	1.87893e+06	0.676005	-0.564895	insig
MWS2430	C15H30O2	13-methylmyristic acid	Lipids	Free fatty acids	2485-71-4	40964.2	29534.3	73952.3	36726.8	54289.7	90825.1	1.25885	0.332104	insig
Lmhp008513	C33H56O14	2-α-Linolenoyl-glycerol-1,3-di-O-glucoside*	Lipids	Glycerol ester	-	65276	602126	289799	192534	630963	95766.7	0.960366	-0.0583435	insig
pmb0864	C19H40NO7P	LysoPE 14:0	Lipids	LPE	-	6454.88	8593.64	3729.79	5195.01	5038.7	4210.38	0.76919	-0.378588	insig
Hmyn007081	C22H43O9P	LysoPG 16:1	Lipids	Glycerol ester	-	49160.6	1.29723e+06	677094	471868	1.07742e+06	86386.1	0.808346	-0.306955	insig
mws0359	C15H30O2	Pentadecanoic Acid	Lipids	Free fatty acids	1002-84-2	35461.4	35435.5	77692.3	38115.8	56231.4	93766.4	1.266	0.340275	insig
mws1489	C18H36O2	Stearic Acid	Lipids	Free fatty acids	57-11-4	2.53604e+06	1.7242e+06	4.07364e+06	1.91219e+06	567805	6.99684e+06	1.13715	0.185418	insig
Lmcn009539	C19H34O2	E,E,Z-1,3,12-Nonadecatriene-5,14-diol	Lipids	Free fatty acids	-	4.76606e+06	7.88304e+06	8.83294e+06	1.1943e+07	1.33743e+07	4.55798e+06	1.39071	0.475822	insig
Zmyn005026	C18H36O2	16-Methylheptadecanoic acid	Lipids	Free fatty acids	2724-58-5	2.8929e+06	2.37823e+06	5.7502e+06	2.23843e+06	635021	9.82223e+06	1.15192	0.20404	insig
Lmhp009384	C33H58O14	1-Linoleoylglycerol-2,3-di-O-glucoside*	Lipids	Glycerol ester	-	1004.68	31959.6	9610.58	8689.65	17643.8	4652.46	0.727798	-0.45839	insig
pme3186	C3H7O6P	DL-Glyceraldehyde-3-phosphate	Organic acids	Organic acids	591-59-3	142022	165560	219694	143217	171348	116083	0.81674	-0.292051	insig
pme1975	C3H4O4	Malonic acid	Organic acids	Organic acids	141-82-2	1.06985e+06	803808	819637	626603	565402	1.11434e+06	0.856327	-0.223766	insig
Wasn003258	C12H22O8	Glucosyl 2-Hydroxy-4-Methylpentanoic Acid	Organic acids	Organic acids	-	8.13855e+06	4.97509e+06	4.16341e+06	7.43211e+06	5.55281e+06	6.51482e+06	1.12865	0.174598	insig
pme0295	C6H11NO3	4-Acetamidobutyric acid	Organic acids	Organic acids	3025-96-5	943157	1.97964e+06	786710	402998	1.98006e+06	2.22109e+06	1.24118	0.311708	insig
pmb3101	C7H12O5	2-Isopropylmalic Acid*	Organic acids	Organic acids	49601-06-1	1.03456e+07	4.66453e+07	2.3544e+07	2.85387e+07	2.10098e+07	8.19813e+06	0.717039	-0.479877	insig
MEDTN00717	C20H26O3	4-Oxoretinoic acid	Organic acids	Organic acids	64907-22-8	27241.9	22055.8	19538.8	32528.2	22056.7	22596.4	1.12123	0.165076	insig
MW0013542	C6H10O6	2-Keto-3-deoxygluconate	Organic acids	Organic acids	17510-99-5	1.88582e+06	1.34935e+06	1.21224e+06	1.84765e+06	1.91923e+06	1.61436e+06	1.20997	0.274975	insig
mws0425	C5H6O4	Citraconic acid	Organic acids	Organic acids	498-23-7	201606	308919	330884	446709	346757	290806	1.28864	0.365848	insig
mws0192	C4H6O4	Succinic acid	Organic acids	Organic acids	110-15-6	6.7425e+07	7.74064e+07	7.01756e+07	6.56963e+07	6.90365e+07	5.84741e+07	0.898607	-0.154237	insig
MW0131753	C22H20O11	Oroxylin A-7-o-beta-D-glucuronide	Organic acids	Organic acids	-	2.16636e+06	1.93448e+06	3.75002e+06	5.69381e+06	3.4547e+06	2.08454e+06	1.43081	0.516829	insig
pme3017	C4H9NO2	2-Aminoisobutyric acid	Organic acids	Organic acids	62-57-7	3.03475e+06	2.66924e+06	3.0553e+06	4.01811e+06	3.60908e+06	2.10954e+06	1.11159	0.152627	insig
mws0341	C6H12O3	2-Hydroxyisocaproic acid	Organic acids	Organic acids	20312-37-2	780237	829741	661333	1.1085e+06	902322	1.44058e+06	1.51956	0.603658	insig
Zmgn001448	C7H12O5	2-Propylmalic Acid*	Organic acids	Organic acids	-	9.18189e+06	4.37e+07	2.31472e+07	2.68563e+07	1.87106e+07	7.32593e+06	0.695692	-0.52348	insig
MWS0811	C6H11NO2	L-Pipecolic Acid	Organic acids	Organic acids	3105-95-1	1.45311e+07	6.81183e+06	3.70913e+06	3.68002e+07	1.11363e+07	1.32621e+06	1.96641	0.975567	insig
Wayn001528	C7H10O7	Homocitrate	Organic acids	Organic acids	13052-73-8	269900	176447	295281	568531	442297	318972	1.79308	0.842442	insig
mws4052	C4H7NO2	1-Aminocyclopropane-1-carboxylic acid	Organic acids	Organic acids	22059-21-8	342203	281540	430945	721032	693431	431876	1.7506	0.807851	insig
Lmyn002403	C14H18O8	Mandelic acid-β-glucoside	Organic acids	Organic acids	-	68468	51923.9	56008.2	44854.9	51460	74876.5	0.970472	-0.0432414	insig
mws0376	C4H4O4	Fumaric acid	Organic acids	Organic acids	110-17-8	592699	707065	651033	599700	496249	543968	0.840639	-0.250441	insig
Lmgn002555	C8H14O4	2-Propylglutaric acid	Organic acids	Organic acids	32806-62-5	9.17108e+06	8.96753e+06	1.02283e+07	1.38798e+07	8.15601e+06	1.45225e+07	1.28876	0.365988	insig
mws0576	C4H8O3	3-Hydroxybutyric acid	Organic acids	Organic acids	300-85-6	1.00627e+06	847381	853068	717076	633625	1.07751e+06	0.897107	-0.156649	insig
Zmyn000453	C6H8O7	Isocitric Acid	Organic acids	Organic acids	320-77-4	5.7434e+06	4.03561e+06	7.39498e+06	1.02541e+07	8.29912e+06	5.59841e+06	1.40629	0.491894	insig
Lmgn000219	C4H6O3	Succinic semialdehyde	Organic acids	Organic acids	692-29-5	32810.9	14923.8	15537.1	36085.6	20518.2	25928.2	1.3044	0.383392	insig
Zmgn000217	C5H6O4	Itaconic acid	Organic acids	Organic acids	97-65-4	22418.4	34767.1	40083.6	82952.8	42053.2	52850.4	1.8285	0.87066	insig
pme2550	C6H6O6	Cis-Aconitic acid	Organic acids	Organic acids	585-84-2	5.10653e+06	1.02792e+07	1.00709e+07	6.06985e+06	1.14434e+07	1.70819e+07	1.35898	0.442523	insig
mws2125	C3H5O6P	Phosphoenolpyruvate	Organic acids	Organic acids	138-08-9	713559	911694	1.27749e+06	1.00193e+06	813899	255854	0.713698	-0.486615	insig
mws0277	C7H12O6	Quinic Acid	Organic acids	Organic acids	77-95-2	2.4799e+07	2.36288e+07	4.16297e+07	7.23616e+07	6.02045e+07	3.78096e+07	1.89185	0.919801	insig
Zmpn000638	C4H9N3O2	3-Guanidinopropionic acid	Organic acids	Organic acids	353-09-3	102995	108431	117421	92624.7	121509	70761.6	0.866344	-0.206987	insig
MWS0274	C9H10O3	DL-3-Phenyllactic acid	Organic acids	Organic acids	828-01-3	120997	145669	75741.4	144056	134105	345906	1.82259	0.865991	insig
MW0107126	C2H4O3	Glycolic acid	Organic acids	Organic acids	79-14-1	5.30482e+06	4.94713e+06	7.41347e+06	6.83826e+06	6.58886e+06	8.59631e+06	1.2467	0.318112	insig
mws0267	C3H6O4	DL-Glyceric Acid	Organic acids	Organic acids	473-81-4	398692	548471	409058	532916	416991	215269	0.859135	-0.219044	insig
mws0336	C6H6N2O2	Urocanic acid	Organic acids	Organic acids	104-98-3	864680	986366	1.23697e+06	883159	1.29848e+06	2.07832e+06	1.37952	0.464163	insig
pme3096	C3H5NO4	Aminomalonic acid	Organic acids	Organic acids	1068-84-4	2.16036e+06	4.44811e+06	2.91117e+06	2.52271e+06	2.80159e+06	2.1478e+06	0.784914	-0.349393	insig
pme2380	C5H6O5	α-Ketoglutaric acid	Organic acids	Organic acids	328-50-7	46575.7	37099.1	353669	1.85856e+06	56650.4	42632.6	4.47667	2.16242	insig
mws0617	C8H14O2S2	Lipoic acid	Organic acids	Organic acids	62-46-4	3837.89	5233.19	5959.82	5750.59	4390.81	4866.87	0.998495	-0.00217355	insig
mws0237	C9H16O4	Azelaic acid	Organic acids	Organic acids	123-99-9	9.52131e+06	4.46467e+06	3.05044e+06	2.00118e+06	6.41388e+06	1.89214e+07	1.60459	0.682206	insig
MWS1837	C8H15NO2	Tranexamic Acid	Organic acids	Organic acids	1197-18-8	46317.4	56761.9	48147.7	66773.9	78381	98250.3	1.60954	0.686645	insig
MWSmce536	C6H6O3	Methyl 2-furoate	Organic acids	Organic acids	611-13-2	97119.6	115860	122194	122314	117436	113227	1.05311	0.0746615	insig
MWSslk154	C12H20O7	Triethyl citrate	Organic acids	Organic acids	77-93-0	144990	187086	183839	473372	177902	209122	1.66771	0.737868	insig
MW0136018	C22H20O13	6-{[5,7-dihydroxy-2-(4-hydroxy-3-methoxyphenyl)-4-oxo-4H-chromen-3-yl]oxy}-3,4,5-trihydroxyoxane-2-carboxylic acid	Organic acids	Organic acids	-	507526	3.49479e+06	1.23741e+06	888786	523976	1.36131e+06	0.529431	-0.917485	insig
MWSmce583	C8H6O4	Piperonylic acid	Organic acids	Organic acids	94-53-1	659557	1.03583e+06	1.13961e+06	1.11553e+06	953162	840774	1.02627	0.0374091	insig
mws0924	C6H10O4	2-Methylglutaric acid	Organic acids	Organic acids	617-62-9	537758	581606	685541	1.21148e+06	460005	476500	1.19008	0.251059	insig
mws0208	C6H10O4	Adipic Acid	Organic acids	Organic acids	124-04-9	537758	581606	685541	1.21148e+06	460005	476500	1.19008	0.251059	insig
Lmbn001467	C7H13NO3	5-Acetamidopentanoic Acid	Organic acids	Organic acids	1072-10-2	198402	207643	129545	138855	224883	187354	1.02895	0.0411662	insig
MWS3036	C5H8O5	3-Hydroxyglutaric acid	Organic acids	Organic acids	638-18-6	604304	1.13147e+06	1.07126e+06	811803	898783	495842	0.786036	-0.347333	insig
mws0275	C4H6O5	L-Malic acid	Organic acids	Organic acids	97-67-6	2.94876e+06	3.26264e+06	3.39244e+06	2.80485e+06	1.94158e+06	2.18733e+06	0.721978	-0.469974	insig
MWS1962	C10H16O	cis-Citral	Organic acids	Organic acids	5392-40-5	87662.2	99425.2	99898.3	85888.6	108605	118633	1.09109	0.125766	insig
Zmgn000503	C5H10O4	2,3-Dihydroxy-3-Methylbutanoic Acid	Organic acids	Organic acids	1756-18-9	2.13461e+06	1.93737e+06	1.9653e+06	1.33947e+06	1.1231e+06	1.26108e+06	0.616776	-0.697182	insig
Lmrn002746	C6H12O3	2-Hydroxy-4-methylpentanoic acid	Organic acids	Organic acids	498-36-2	406974	433821	525470	753035	502103	801247	1.50511	0.589873	insig
pme3207	C6H6O4	Muconic acid	Organic acids	Organic acids	1119-72-8	1.04141e+06	1.45586e+06	1.50992e+06	1.65942e+06	1.50067e+06	1.47819e+06	1.15749	0.210998	insig
Wayn000918	C18H28O17	Isocitric acid-1-O-diglucoside	Organic acids	Organic acids	-	1.78758e+06	1.53845e+06	1.64739e+06	362652	1.01469e+06	1.73091e+06	0.624975	-0.678131	insig
pmb2826	C5H8O5	L-Citramalic acid	Organic acids	Organic acids	6236-09-5	1.81656e+06	4.34267e+06	4.48717e+06	3.63596e+06	4.0104e+06	1.80423e+06	0.887681	-0.171887	insig
mws0154	C7H10O5	Shikimic acid	Organic acids	Organic acids	138-59-0	1.04632e+06	963159	1.21475e+06	974955	1.16845e+06	1.6624e+06	1.18037	0.239245	insig
mws0567	C5H11N3O2	4-Guanidinobutyric acid	Organic acids	Organic acids	463-00-3	510127	511917	341893	689480	1.55507e+06	420751	1.95413	0.966524	insig
Wayn000597	C18H28O17	Citric acid-1-O-diglucoside	Organic acids	Organic acids	-	2.95241e+06	2.71417e+06	3.23707e+06	897311	1.73485e+06	3.61023e+06	0.701105	-0.512298	insig
mws0281	C6H8O7	Citric Acid	Organic acids	Organic acids	77-92-9	9.06609e+06	9.02571e+06	1.57176e+07	2.4054e+07	2.04518e+07	1.15126e+07	1.65688	0.728473	insig
Zmdp000917	C6H13N3O2	δ-Guanidinovaleric acid	Organic acids	Organic acids	462-93-1	62266.3	63786.6	104753	67601.8	81189.7	57131.1	0.892189	-0.16458	insig
mws0262	C4H6O6	L-Tartaric acid	Organic acids	Organic acids	87-69-4	165267	186393	374884	162868	204883	175797	0.748128	-0.418643	insig
ML10172161	C3H4O4	Hydroxypyruvic acid	Organic acids	Organic acids	1113-60-6	101089	94098.6	112592	117121	67510.4	111538	0.962276	-0.0554766	insig
mws2124	C2H5O6P	2-Phosphoglycolate	Organic acids	Organic acids	13147-57-4	37432.1	44332.8	66920	39689.9	35065.2	41364.4	0.780977	-0.356648	insig
Lmbn001609	C6H10O4	2-Acetyl-2-Hydroxybutanoic Acid	Organic acids	Organic acids	-	102048	116514	110394	165516	84664.3	62517.2	0.950576	-0.0731266	insig
ML10197929	C4H9N3O2	Creatine	Organic acids	Organic acids	57-00-1	123299	74666.4	146313	204400	194986	107716	1.47294	0.558702	insig
Zmtn001464	C10H7NO4	4,8-Dihydroxyquinoline-2-carboxylic acid	Organic acids	Organic acids	59-00-7	338849	295987	64231.1	387212	230042	267702	1.26591	0.340175	insig
MW0131241	C10H12O4	3-(3-hydroxy-4-methoxyphenyl)propanoic acid	Organic acids	Organic acids	-	87781.7	9562.22	193364	845.196	19023.8	167942	0.646046	-0.630291	insig
pme2601	C3H6O3	3-Hydroxypropanoic acid	Organic acids	Organic acids	503-66-2	59243.1	68858.4	66678.8	60623.4	76461.5	50818.4	0.964694	-0.0518563	insig
pme1216	C6H5NO2	2-Picolinic acid	Organic acids	Organic acids	98-98-6	60374.3	42740.9	53896.7	38169.7	52638.9	35718.9	0.805847	-0.311422	insig
pme3009	C6H6O6	Trans-Citridic acid	Organic acids	Organic acids	4023-65-8	314765	353344	200118	103024	223062	307528	0.72978	-0.454467	insig
ML10176345	C7H8O5	3-Dehydroshikimic acid	Organic acids	Organic acids	2922-42-1	509450	823808	1.14124e+06	778176	1.13934e+06	991479	1.17559	0.233388	insig
Wayn000504	C16H26O15	Malic acid-1-O-diglucoside	Organic acids	Organic acids	-	125615	61677.6	53923.7	111467	67815.7	40819.5	0.912466	-0.132157	insig
Zmjn001813	C7H12O4	Pimelic acid	Organic acids	Organic acids	111-16-0	41478.4	35970.8	27631.9	84159.6	42624.9	68803.6	1.86131	0.896316	insig
MW0106487	C7H14N2O4S2	Djenkolic acid	Organic acids	Organic acids	498-59-9	706648	1.24644e+06	980836	988519	775175	861834	0.894887	-0.160222	insig
mws0242	C8H14O4	Suberic Acid	Organic acids	Organic acids	505-48-6	104706	124525	113452	150939	102557	104720	1.04533	0.0639553	insig
MW0114174	C5H10O6	Arabinonic acid	Organic acids	Organic acids	488-30-2	3.05657e+06	1.54119e+06	2.11861e+06	2.86409e+06	3.46465e+06	2.17002e+06	1.26538	0.339569	insig
Lmbn001676	C6H10O4	3-Hydroxy-3-Methyl-2-Oxopentanoic Acid	Organic acids	Organic acids	-	50390.6	61273.1	53028.2	97771.6	36831.1	34719.2	1.02811	0.039999	insig
Lmgn000242	C6H10O6	4,5,6-Trihydroxy-2-oxohexanoic acid	Organic acids	Organic acids	56742-44-0	23981	10427.4	16958.6	22618.2	22301.3	38071.7	1.61565	0.692117	insig
MWSslk038	C8H15NO3	6-Acetamidohexanoic acid	Organic acids	Organic acids	57-08-9	24584.9	24562.9	20865.3	44339.9	29136.6	18655.3	1.31592	0.396072	insig
Lmgn000224	C5H6O5	2-Methyl-3-oxosuccinic acid	Organic acids	Organic acids	-	34284.3	43354.3	62440.2	229455	30561.9	7221.72	1.90778	0.931892	insig
Lmbn001288	C5H8O4	2-Hydroxy-2-methyl-3-oxobutanoic acid	Organic acids	Organic acids	71698-08-3	62154	56303.7	51803.8	115599	102670	98697.5	1.86164	0.896576	insig
MW0126140	C6H8N2O2	2-(1-methyl-1H-imidazol-5-yl)acetic acid	Organic acids	Organic acids	4200-48-0	668365	4.27788e+06	2.19014e+06	4.91145e+06	1.9967e+06	682053	1.06359	0.0889449	insig
MWSmce506	C26H40O8	Neoandrographolide	Terpenoids	Ditepenoids	27215-14-1	4009.41	46053.1	57207.1	27490.2	65434.6	58151.5	1.40838	0.494036	insig
Qmxp101511	C20H28O3	Pisiferic acid	Terpenoids	Ditepenoids	67494-15-9	2.42573e+06	9.66618e+06	1.14728e+07	1.31262e+07	1.23998e+07	1.08873e+07	1.54524	0.627835	insig
Smln011495	C20H30O2	Isopimaric acid	Terpenoids	Ditepenoids	5835-26-7	587398	522473	504852	570523	662366	798515	1.25805	0.331191	insig
HJAP099	C33H52O6	22-Acetoxy-3-hydroxy-7-methoxylanosta-8,24-dien-26-oic acid (Ganoderic Acid Mj)	Terpenoids	Triterpene	110024-15-2	473607	258291	216524	239877	387712	157669	0.827963	-0.272363	insig
Sadn014014	C23H34O4	4-acetoxy-2-geranyl-5-hydroxy-3-n-pentylphenol	Terpenoids	Sesquiterpenoids	-	5.36924e+07	5.46817e+07	5.63486e+07	6.67159e+07	5.46697e+07	6.84232e+07	1.15229	0.204508	insig
Wbmn014253	C20H28O3	Hardwickiic acid	Terpenoids	Ditepenoids	1782-65-6	1.23887e+07	1.16108e+07	9.42024e+06	1.05232e+07	1.0235e+07	8.17069e+06	0.865623	-0.208189	insig
Lafp007563	C15H22O	Costal	Terpenoids	Sesquiterpenoids	-	48979.6	52839	43479.8	105495	38640.7	57490.1	1.38767	0.47266	insig
MW0015555	C17H24O4	Acetylvalerenolic acid	Terpenoids	Sesquiterpenoids	81397-67-3	309762	304928	196515	256686	248331	344379	1.04708	0.0663714	insig
MWSmce096	C15H22O	Nootkatone	Terpenoids	Sesquiterpenoids	4674-50-4	246767	227549	201959	357045	184536	252999	1.17494	0.232583	insig
Zajn008232	C20H26O4	Carnosic Acid Quinone	Terpenoids	Ditepenoids	-	16061.1	35761.8	38453.9	46735.5	28735.3	48605.6	1.3744	0.458802	insig
Lhnp111726	C14H18O4	13-Nor-desacylcynaropicrin	Terpenoids	Sesquiterpenoids	-	339988	618452	772048	678375	671435	354561	0.984908	-0.0219388	insig
Lacp005171	C19H30O7	3-(3'-Hydroxybutyl)-2,4,4-trimethylcyclohexa-2,5-dienone glucoside	Terpenoids	Sesquiterpenoids	-	185350	130783	145029	206447	168011	353077	1.57761	0.657743	insig
Smnn005560	C25H32O13	Oleuropein	Terpenoids	Monoterpenoids	32619-42-4	372059	251260	638485	1.27543e+06	871149	334419	1.96623	0.975429	insig
Zmjp012507	C41H70O14	3,12,23,25-tetrahydroxy-20S,24S-epoxydammarane-3-O-xylosylglucoside	Terpenoids	Triterpene Saponin	-	504312	245553	82925.4	52488.1	392985	148913	0.713729	-0.486552	insig
Zjyp102918	C15H24O	Epinootkatol	Terpenoids	Sesquiterpenoids	-	71337.9	56795	33217.3	34194.3	70786	54745.2	0.98993	-0.0146014	insig
Hmmn003964	C16H24O9	7-Deoxyloganic acid	Terpenoids	Monoterpenoids	22487-36-1	46076.1	30005	12158.5	25673.6	28834.4	54839	1.2392	0.309415	insig
Lhmp102846	C15H22O	1-Trans-5-trans-germacrone	Terpenoids	Sesquiterpenoids	-	28290.7	12562.1	30159.7	28179.5	32811.8	35116	1.35339	0.436573	insig
Lhsp101904	C15H22O2	polygodial	Terpenoids	Sesquiterpenoids	6754-20-7	163503	153332	143902	180543	149151	133202	1.00469	0.00674704	insig
Zasp004791	C30H32O15	6'-O-galloyl paeoniflorin	Terpenoids	Monoterpenoids	122965-41-7	38147.7	48691	57717.4	52564.4	72717.2	36870.3	1.12172	0.165715	insig
Hasp011675	C20H32O	12,13-Dehydrogeranylgeraniol	Terpenoids	Monoterpenoids	352274-18-1	257003	165231	116042	128996	205782	327831	1.23098	0.299813	insig
Lacp003991	C19H32O8	Blumenol B Glucoside	Terpenoids	Sesquiterpenoids	-	391655	868511	798666	1.1461e+06	887848	523774	1.24232	0.313035	insig
Lmyn012274	C30H46O4	3,25-Epoxy-3-hydroxyolean-18-en-28-oic acid (Semimoronic acid)	Terpenoids	Triterpene	102053-38-3	450780	582484	823625	922596	818118	266859	1.08115	0.112564	insig
MWSmce080	C22H34O7	Forskolin	Terpenoids	Ditepenoids	66575-29-9	137639	156385	159566	162971	217403	230179	1.34604	0.428726	insig
Wbsp007699	C38H54O8	3β,21β,24-trihydroxyserrat-14-en-29-oic acid-3β(4-hydroxy-3-methoxybenzoate)	Terpenoids	Triterpene	-	91578.9	109148	85552.9	76584.3	92297.4	96031.2	0.925363	-0.111908	insig
pmp001045	C15H22O8	Bartsioside	Terpenoids	Monoterpenoids	62133-72-6	855927	438765	548095	557539	760591	828844	1.16507	0.220415	insig
Lmzn006795	C30H46O3	3-Oxours-12-en-28-oic acid (Ursonic acid)	Terpenoids	Triterpene	6246-46-4	204027	455711	379128	355065	528272	376391	1.2126	0.278102	insig
Saln000499	C31H40O17	7-O-(4''-O-glucosyl)coumaroyl-loganic acid	Terpenoids	Monoterpenoids	-	4.37721e+07	3.93306e+07	2.84166e+07	2.03575e+07	3.3203e+07	2.66163e+07	0.71895	-0.476037	insig
pmn001505	C41H64O13	Oleanolic acid-3-O-xylosyl(1→3)glucuronide	Terpenoids	Triterpene Saponin	-	65266	172669	67795.5	64789	175101	39257	0.913051	-0.131233	insig
Wbmn005130	C23H30O12	6-O-Vanilloylajugol	Terpenoids	Monoterpenoids	-	380342	10952.8	107594	254915	137444	628894	2.04705	1.03355	insig
Qmyp081701	C20H30O4	13-Epipreleoheterin	Terpenoids	Ditepenoids	-	33120.1	568793	226270	152576	463664	56464.3	0.812264	-0.299979	insig
Lmjn008534	C15H20O3	Shizukolidol	Terpenoids	Sesquiterpenoids	90332-92-6	19881.5	21028.5	13191.4	12937.9	18924.5	28655.4	1.1186	0.161694	insig
Wbmn009893	C22H34O6	3-Acetoxy-9,13-epoxy-16-hydroxy-labda-15,16-olide	Terpenoids	Ditepenoids	-	1.38622e+06	1.24479e+06	1.37341e+06	1.58343e+06	1.70715e+06	2.64539e+06	1.48235	0.567888	insig
pmp001048	C16H24O9	Ixoroside	Terpenoids	Monoterpenoids	58514-30-0	653551	624932	367579	553137	567063	593780	1.04126	0.0583321	insig
Lmzn006169	C30H48O4	3,19-Dihydroxyurs-12-en-28-oic acid (Pomolic acid)	Terpenoids	Triterpene	13849-91-7	300610	143682	159015	172231	193614	129897	0.82171	-0.283299	insig
Lmyn011818	C30H44O4	3,19-Epoxy-3,22-dihydroxydammara-20,24-dien-26-oic acid δ-lactone (Semialactone)	Terpenoids	Triterpene	366450-46-6	130769	271836	346951	403706	321177	107549	1.11057	0.151295	insig
Cmmn012461	C20H28O2	Dehydroabietic acid	Terpenoids	Ditepenoids	1740-19-8	728295	862238	777747	765390	4.57066e+06	971661	2.66341	1.41328	insig
MWSslk234	C15H22O	Aristolone	Terpenoids	Sesquiterpenoids	25274-27-5	32564.8	32490.6	33934.7	76144.6	28304.8	43881.4	1.49844	0.583462	insig
Sadn012445	C22H32O4	cannabigerolic acid	Terpenoids	Sesquiterpenoids	25555-57-1	120414	157916	117705	159354	131598	261184	1.39416	0.479394	insig
MW0063496	C17H24O10	Secologanin	Terpenoids	Monoterpenoids	19351-63-4	135263	112090	128455	161745	158648	143114	1.23336	0.302598	insig
pmn001381	C15H26O9	Eucommioside	Terpenoids	Terpene	-	179297	50178.2	33249.4	62758.3	56963.5	1.3398e+06	5.55532	2.47387	insig
pmp001059	C22H32O14	Genipin-1-O-(2''-O-apiosyl)glucoside	Terpenoids	Monoterpenoids	-	40676.7	323632	627028	752219	341132	264746	1.36996	0.454139	insig
MWSmce564	C15H22O	Germacrone	Terpenoids	Sesquiterpenoids	6902-91-6	31496.4	32041.2	30187.1	43373.3	41224.6	38765.2	1.31623	0.396409	insig
Lmsn011830	C30H46O5	2,19-Dihydroxy-3-oxours-12-en-28-oic acid	Terpenoids	Triterpene	176983-21-4	145183	155654	211857	237135	189446	126110	1.07801	0.108376	insig
Lmmn009550	C30H46O3	3-Oxo-9,19-cyclolanost-24-en-26-oic acid (Mangiferonic acid)	Terpenoids	Triterpene	13878-90-5	63555.8	31547.7	67793.6	43290.2	60358.3	46828.6	0.923755	-0.114417	insig
Lmzn206829	C30H46O3	3-Oxoolean-12-en-28-oic Acid (Oleanonic acid)	Terpenoids	Triterpene	17990-42-0	63555.8	31547.7	67793.6	43290.2	60358.3	46828.6	0.923755	-0.114417	insig
Lmmn009932	C31H50O3	3-Hydroxy-24-methylene-9,19-cyclolanostan-26-oic acid (Ambolic acid)	Terpenoids	Triterpene	13878-93-8	113148	247808	175976	177770	201035	64341	0.825331	-0.276956	insig
pmn001700	C30H48O3	24,30-Dihydroxy-12(13)-ene-lupeol	Terpenoids	Triterpene	-	40139.3	143314	140563	25781.6	132010	167251	1.00317	0.00456182	insig
Lmdn006811	C30H48O3	3,24-Dihydroxyolean-12-en-22-one (Soyasapogenol E)	Terpenoids	Triterpene	6750-59-0	40139.3	143314	140563	25781.6	132010	167251	1.00317	0.00456182	insig
mws1389	C30H48O3	3-Hydroxyolean-12-en-28-oic acid (Oleanolic acid)	Terpenoids	Triterpene	508-02-1	40139.3	143314	140563	25781.6	132010	167251	1.00317	0.00456182	insig
Sadp004383	C24H28O7	2-((7-hydroxy-3,8-dimethyl-4-vinyl-9,10-dihydrophenanthren-2-yl)oxy)-6-(hydroxymethyl)tetrahydro-2H-pyran-3,4,5-triol	Terpenoids	Ditepenoids	-	135513	221656	241145	212574	232064	293137	1.23309	0.302277	insig
Cmmn013378	C20H30O2	Levopimaric acid	Terpenoids	Ditepenoids	79-54-9	525383	434587	539319	776022	585500	625247	1.32514	0.406146	insig
mws1429	C13H20O3	Vomifoliol	Terpenoids	Monoterpenoids	189351-15-3	34931.7	49287.4	23311.4	11318.2	23074.9	38505.2	0.677932	-0.560787	insig
Lmjp004533	C22H22O10	Kisasagenol A Triacetate	Terpenoids	Terpene	-	1.05667e+06	16037	67077.3	128185	153510	587983	0.763017	-0.390212	insig
Wmhp000032	C30H48O6	2,3,6,23-Tetrahydroxyolean-12-en-28-oic acid (Protobassic acid)	Terpenoids	Triterpene	-	66347.5	23050.9	41508.1	49418.6	91218	35051.3	1.34209	0.424477	insig
Cmrn003275	C16H28O8	Kankanoside E	Terpenoids	Monoterpenoids	-	39998.2	28518.8	30787.6	114090	44238.4	31580.3	1.91238	0.935372	insig
MWSslk208	C20H30O2	Kaurenoic Acid	Terpenoids	Ditepenoids	6730-83-2	335158	315557	260757	400728	531093	379513	1.4387	0.524764	insig
Wasn004220	C30H32O15	6'-O-Galloylalbiflorin	Terpenoids	Monoterpenoids	929042-36-4	1.38826e+06	1.50658e+06	920361	593519	844715	2.16767e+06	0.945142	-0.0813966	insig
Lhjp111617	C18H26O10	Methylgeniposide	Terpenoids	Monoterpenoids	-	21084.6	17039.1	29537.3	30251.8	35864.2	7578.2	1.08917	0.123225	insig
Cmrn002988	C16H26O8	Kankanoside A	Terpenoids	Monoterpenoids	-	344324	132050	146199	301446	411990	223078	1.50426	0.589058	insig
Lakn004098	C15H22O5	Dihydrophaseic Acid	Terpenoids	Sesquiterpenoids	-	150335	458396	468427	374935	323324	130551	0.769442	-0.378116	insig
mws1562	C15H22O10	Catalpol	Terpenoids	Monoterpenoids	2415-24-9	84151	56110.1	84925	78746.1	78976	62483.6	0.977883	-0.0322663	insig
Cmbn003318	C25H30O13	5-Hydroxy-10-O-(p-methoxycinnamoyl)adoxosidic acid	Terpenoids	Monoterpenoids	-	179264	370137	450185	378570	307529	149337	0.835783	-0.2588	insig
mws1526	C16H22O9	Sweroside	Terpenoids	Monoterpenoids	14215-86-2	484925	577772	637248	740630	817024	547797	1.23854	0.308641	insig
Lhsp101905	C10H14O2	Actinidialactone	Terpenoids	Monoterpenoids	76729-80-1	607222	444273	416913	588116	888629	744183	1.51247	0.596909	insig
Cmzn002437	C16H22O11	Scandoside	Terpenoids	Monoterpenoids	18842-99-4	63814.9	78412.7	84284.3	89707.9	78389.3	102951	1.19662	0.258965	insig
pmp000695	C16H22O10	Swertiamarin	Terpenoids	Monoterpenoids	17388-39-5	40748.2	36400.4	41138.5	42733.2	72365.9	87019.8	1.70871	0.772911	insig
Qmyp101201	C19H32O8	(6R,9S)-3-Oxo-α-ionol-β-D-glucopyranoside	Terpenoids	Sesquiterpenoids	-	309785	879275	896119	1.34728e+06	894141	929052	1.52048	0.604525	insig
Cmrn001591	C16H24O10	Mussaenosidic acid	Terpenoids	Monoterpenoids	82451-22-7	240542	226960	388699	236129	669413	254936	1.35538	0.438699	insig
Cmqn003269	C18H26O11	gentiananoside D	Terpenoids	Monoterpenoids	2454150-75-3	940620	2.74924e+06	3.18384e+06	8.973e+06	3.77783e+06	619169	1.9451	0.959841	insig
mws1629	C15H22O9	Aucubin	Terpenoids	Sesquiterpenoids	479-98-1	1.05003e+06	811135	2.00887e+06	2.02772e+06	329441	652545	0.777693	-0.362727	insig
pmn001706	C30H48O4	2,3-Dihydroxyolean-12-en-28-oic acid (2-Hydroxyoleanolic acid)	Terpenoids	Triterpene	26707-60-8	209972	216295	204283	227475	248560	205299	1.08054	0.11175	insig
pmn001705	C30H48O4	3,24-Dihydroxy-17,21-semiacetal-12(13)oleanolic fruit	Terpenoids	Triterpene	-	209972	216295	204283	227475	248560	205299	1.08054	0.11175	insig
Cmrn003066	C16H26O8	Kankanoside P	Terpenoids	Monoterpenoids	-	27452.8	26703.4	32869	21181.1	27034.5	25603.3	0.848248	-0.237442	insig
HJN110	C30H48O3	3-Hydroxylup-20(29)-en-28-oic acid (Betulinic acid)	Terpenoids	Triterpene	472-15-1	47972.3	78056.1	95408.4	37249.9	58831.9	82002.6	0.804222	-0.314334	insig
pmn001497	C33H44N2O3	Dendrocrepine	Alkaloids	Alkaloids	51020-39-4	159339	5.10704e+06	2.02957e+06	1.14326e+06	4.55055e+06	160819	0.802448	-0.317521	insig
mws0943	C7H8N2O2	1,4-Dihydro-1-Methyl-4-oxo-3-pyridinecarboxamide	Alkaloids	Pyridine alkaloids	769-49-3	1.39641e+06	101717	65737	137246	101947	181064	0.268731	-1.89577	insig
pme2268	C7H7NO2	Trigonelline	Alkaloids	Pyridine alkaloids	535-83-1	1.19419e+07	9.47077e+06	1.29439e+07	1.71204e+07	1.59684e+07	1.4135e+07	1.37452	0.458931	insig
pmb0496	C15H22N4O3	N-Feruloylagmatine	Alkaloids	Phenolamine	-	2.78792e+06	2.84355e+06	4.23718e+06	5.26768e+06	7.97791e+06	5.13831e+06	1.86286	0.897518	insig
pma0702	C29H39N3O8	N1,N8-Bis(sinapoyl)spermidine	Alkaloids	Phenolamine	-	2.12212e+06	2.37082e+06	2.40945e+06	2.69545e+06	3.00568e+06	4.18463e+06	1.43222	0.518256	insig
pme1002	C8H11NO	L-Tyramine	Alkaloids	Alkaloids	51-67-2	6.32992e+07	1.41179e+07	4.83812e+07	4.80361e+07	7.53754e+07	9.1875e+07	1.71136	0.775145	insig
mws1375	C12H21N3O6	Nicotianamine	Alkaloids	Alkaloids	34441-14-0	776023	486588	882083	637399	572489	293872	0.701154	-0.512196	insig
Ladp002935	C10H7NO3	3-quinolinecarboxylic acid	Alkaloids	Quinoline alkaloids	-	2.27516e+07	2.23719e+07	2.84755e+07	3.4283e+07	4.03523e+07	4.40297e+07	1.61232	0.689137	insig
Hmcp009963	C11H18NO+	Candicine	Alkaloids	Phenolamine	6656-13-9	1.1098e+06	838374	944678	2.34375e+06	870135	1.02322e+06	1.46468	0.550582	insig
pme2693	C6H14N2O	N-Acetylputrescine	Alkaloids	Alkaloids	18233-70-0	61028.2	18332.9	20604.4	39919.1	19998.7	33751.4	0.937015	-0.0938554	insig
Zahp012577	C18H33NO	octadecadienoic acid amide	Alkaloids	Alkaloids	-	155024	178283	183922	207036	203678	247392	1.27237	0.34752	insig
Zmtn001624	C10H7NO3	N-Acetylisatin	Alkaloids	Plumerane	574-17-4	1.43348e+07	1.70323e+07	2.18362e+07	2.8782e+07	2.45784e+07	2.31449e+07	1.43798	0.524043	insig
Wcjp002598	C9H7NO	8-hydroxyquinoline	Alkaloids	Quinoline alkaloids	148-24-3	373955	644999	595158	1.07411e+06	901345	743477	1.68448	0.752302	insig
Lacp001431	C14H21NO4	N-(3-hydroxy-4-methoxyphenethyl)-4-hydroxybutanamide	Alkaloids	Phenolamine	-	8.38316e+06	8.38471e+06	5.30749e+06	5.81692e+06	5.9194e+06	7.07893e+06	0.852319	-0.230534	insig
Hmgp002327	C11H9O2N	3-amino-2-naphthoic acid	Alkaloids	Alkaloids	-	8.37658e+06	1.73794e+07	1.52491e+07	3.47569e+07	2.5205e+07	2.01695e+07	1.95418	0.966565	insig
pme2433	C4H11NO2	Diethanolamine	Alkaloids	Alkaloids	111-42-2	82775	99863.7	179695	61467.4	109595	42080.4	0.588251	-0.765496	insig
NK10246260	C9H7NO2	2,4-Dihydroxyquinoline	Alkaloids	Quinoline alkaloids	86-95-3	25711.1	45898.8	47007	27044.1	33715.5	32304	0.784573	-0.350021	insig
Wbmp008021	C26H39NO7	(14-Ethyl-4,6,19-trimethoxy-9,11-dioxa-14-azaheptacyclo[10.7.2.12,5.01,13.03,8.08,12.016,20]docosan-21-yl)acetate	Alkaloids	Alkaloids	-	1.6994e+06	2.83075e+07	9.705e+06	7.3589e+06	2.62365e+07	2.30846e+06	0.90411	-0.145431	insig
MWSmce338	C6H11NO3	N-Hydroxypipecolic acid	Alkaloids	Piperidine alkaloids	115819-92-6	265097	334469	422761	295161	229750	215548	0.724289	-0.465363	insig
Wasn002329	C16H17NO9	Xanthurenic Acid 8-O-Glucoside	Alkaloids	Quinoline alkaloids	97451-32-6	725844	552840	194563	979579	735825	543128	1.53303	0.616386	insig
pme2836	C10H11NO2	5-Hydroxytryptophol	Alkaloids	Plumerane	154-02-9	54702.4	39864.5	80062.1	61023.3	54590.8	61255.8	1.01283	0.0183941	insig
Lmxn006423	C7H5NOS	2(3H)-Benzothiazolone	Alkaloids	Alkaloids	934-34-9	104309	105778	114396	342524	105846	76587.5	1.61783	0.694056	insig
Lmxp000939	C5H5N5	Zarzissine	Alkaloids	Alkaloids	160568-14-9	546805	530319	326049	728964	747078	195257	1.19109	0.252277	insig
pma2987	C6H11N3O	Histidinol	Alkaloids	Alkaloids	501-28-0	4.87036e+06	4.95395e+06	6.06107e+06	5.91814e+06	6.05119e+06	5.56044e+06	1.10352	0.142106	insig
pme1738	C7H9N2O	3-Carbamyl-1-methylpyridinium;(1-Methylnicotinamide)	Alkaloids	Pyridine alkaloids	1005-24-9	8.22941e+06	8.19922e+06	1.02572e+07	1.49876e+07	1.27697e+07	1.2904e+07	1.52371	0.607585	insig
pmb0818	C11H11NO3	Methoxyindoleacetic acid	Alkaloids	Plumerane	3471-31-6	745272	1.45056e+06	1.27698e+06	2.79693e+06	2.01887e+06	1.72278e+06	1.88279	0.91287	insig
Zmzp005934	C18H37NO	Stearamide	Alkaloids	Alkaloids	124-26-5	19554.8	17040.4	30611.4	11965.5	16119.9	32860.7	0.906846	-0.141071	insig
Lmcp000611	C5H9N3O2	2-Amino-4,5-dihydro-1H-imidazole-4-acetic acid	Alkaloids	Alkaloids	69098-41-5	3.1426e+06	4.17166e+06	3.43936e+06	4.51757e+06	4.01402e+06	2.48391e+06	1.02435	0.0347131	insig
mws0983	C20H39NO2	N-Oleoylethanolamine	Alkaloids	Alkaloids	111-58-0	14312.3	19200.8	13349.8	17850.5	15232.4	20489.6	1.14318	0.193046	insig
MWS1777	C6H6ClN	3-Chloroaniline	Alkaloids	Alkaloids	108-42-9	8.74036e+06	1.02041e+07	1.05471e+07	1.06214e+07	1.06493e+07	1.10336e+07	1.09537	0.131424	insig
pme3005	C3H7NO	N,N-Dimethylformamide	Alkaloids	Alkaloids	68-12-2	196609	217183	205193	315026	311133	376893	1.62048	0.696421	insig
mws0103	C9H7NO	Indole-3-carboxaldehyde	Alkaloids	Plumerane	487-89-8	29882.4	32255.5	25742.4	51713	39992.7	40040.5	1.49915	0.584148	insig
pmb0484	C5H14NO+	Choline	Alkaloids	Alkaloids	62-49-7	2.76622e+07	2.58681e+07	2.63539e+07	3.51353e+07	3.28746e+07	1.98967e+07	1.10043	0.138061	insig
Wcsp002246	C22H17NO3	N-Phenylethylcrinasiadine	Alkaloids	Alkaloids	-	1.51928e+06	1.06753e+06	1.28854e+06	1.48847e+06	2.79132e+06	3.11346e+06	1.90776	0.93188	insig
Zmbp002538	C11H12N2O2	1-Methoxy-indole-3-acetamide	Alkaloids	Plumerane	-	278673	501121	559556	1.1319e+06	764362	613340	1.87375	0.905928	insig
Lssp210412	C13H24N2O	Cuscohygrine	Alkaloids	Pyrrole alkaloids	454-14-8	322608	13251.3	10379.3	9694.09	15695.2	16668.5	0.121471	-3.04132	insig
Wagp003695	C15H17NO7	(E)-N-(Isoferuloyl)-Glutamic Acid	Alkaloids	Phenolamine	-	2.24966e+06	796353	1.03438e+06	1.97871e+06	1.03999e+06	2.29644e+06	1.3026	0.381398	insig
pme1651	C10H9NO2	Indole-3-acetic acid (IAA)	Alkaloids	Plumerane	87-51-4	94434.8	174973	137388	91841.2	92880.9	94101.1	0.685413	-0.544955	insig
Zajp000573	C7H13NO2	N-(4-oxopentyl)-acetamide	Alkaloids	Alkaloids	-	822586	1.35608e+06	1.11108e+06	135377	1.21457e+06	1.62483e+06	0.90426	-0.14519	insig
MWSmce548	C5H11NO2	Betaine	Alkaloids	Alkaloids	107-43-7	516040	173662	204115	323938	350465	243453	1.02689	0.0382886	insig
Ladp002110	C10H7NO4	4-hydroxy-2-oxo-1,2-dihydroquinoline-3-carboxylic acid	Alkaloids	Quinoline alkaloids	73776-24-6	284921	249847	197676	348168	416941	381451	1.56539	0.646521	insig
MWS0722	C10H12N2O2	Cotinine N-Oxide	Alkaloids	Pyridine alkaloids	36508-80-2	53656.8	82256	93592	72228.8	76240.1	15734.6	0.715469	-0.483039	insig
Wbjp000520	C6H11NO3	4-Hydroxypipecolic acid	Alkaloids	Alkaloids	14228-16-1	89836.6	79786.6	93015.2	180087	116413	63762.3	1.3717	0.45597	insig
Lahp002608	C11H9NO2	3,5-Dihydro-2H-Furo[3,2-C]Quinolin-4-One	Alkaloids	Quinoline alkaloids	-	2.3354e+07	4.04205e+07	3.6179e+07	6.81663e+07	5.62489e+07	4.15044e+07	1.65997	0.731154	insig
Lahp001956	C11H9O2N	Pyran[3,4-b]indole-2-ketone	Alkaloids	Plumerane	-	2.3354e+07	4.04205e+07	3.6179e+07	6.81663e+07	5.62489e+07	4.15044e+07	1.65997	0.731154	insig
pme1841	C5H14N2	Cadaverine	Alkaloids	Alkaloids	462-94-2	20835.5	24268.2	21887.4	26647.2	37558.7	9805.12	1.10479	0.143769	insig
Lmyp003024	C9H7NO4	(2-Oxo-3H-1,3-benzoxazol-6-yl)acetate	Alkaloids	Alkaloids	-	10776.7	2454.15	5572.3	11924.8	3881.86	31317.9	2.5062	1.3255	insig
Qagp003587	C13H18N2O	N-Monocinnamoylputrescine	Alkaloids	Phenolamine	-	515391	414229	429301	810484	756461	307156	1.37911	0.463736	insig
Lmgp001898	C9H7NO2	4,6-Dihydroxyquinoline	Alkaloids	Quinoline alkaloids	3517-61-1	33828.2	43689.2	52749.6	62616.4	63995.3	66979.3	1.48611	0.571539	insig
Hmyp002656	C11H11NO4	Methyl dioxindole-3-acetate	Alkaloids	Plumerane	57061-18-4	223429	187219	162116	224025	285064	269053	1.35858	0.442096	insig
MWSmce460	C5H9NO	2-Piperidone	Alkaloids	Piperidine alkaloids	675-20-7	38027	34777	15081.3	46647	35597.7	60577	1.62509	0.700521	insig
pmb1912	C20H23N7O7	10-Formyltetrahydrofolic Acid	Alkaloids	Alkaloids	2800-34-2	2.76621e+06	1.51907e+06	1.85943e+06	2.72658e+06	1.38294e+06	1.09938e+06	0.847706	-0.238364	insig
Lmlp003161	C14H20N2O3	N-Feruloylputrescine	Alkaloids	Phenolamine	501-13-3	23560.9	12107.4	21200.1	23838.2	23094	18843.2	1.15662	0.20992	insig
Qmdp090606	C22H28NO4+	(-)-N-Methyltetrahydropalmatine	Alkaloids	Alkaloids	-	485472	496443	351852	1.22793e+06	792860	582090	1.95152	0.964602	insig
pme0066	C3H7N3O2	Guanidinoacetate	Alkaloids	Alkaloids	352-97-6	14243.6	28558.8	7616.34	10405.5	17792.3	14458.9	0.846045	-0.241193	insig
Lmwp102904	C13H18N2O	N,N-Dimethyl-5-methoxytryptamine	Alkaloids	Plumerane	1019-45-0	122917	59561.4	90885.3	237380	132262	45631.6	1.51913	0.603241	insig
mws0677	C12H14N2O2	N-Acetyl-5-hydroxytryptamine	Alkaloids	Plumerane	1210-83-9	319026	461751	430160	511716	474681	576800	1.2909	0.368376	insig
MWStz079	C27H28N2O4	Aurantiamide acetate	Alkaloids	Alkaloids	56121-42-7	3728.65	47424.9	1234.15	2483.06	5214.2	4720.47	0.237035	-2.07683	insig
mws1138	C24H26N2O13	Betanin (Betanidin-5-O-glucoside)	Alkaloids	Plumerane	7659-95-2	2.70631e+07	1.68478e+07	1.08494e+07	1.04435e+07	8.03152e+06	2.48392e+07	0.790978	-0.33829	insig
mws2218	C8H10N4O2	Caffeine	Alkaloids	Alkaloids	58-08-2	35884.7	27232	27480.9	50310.9	37353.5	20651.7	1.19557	0.257704	insig
pmb0492	C34H37N3O6	N',N'',N'''-p-Coumaroyl-cinnamoyl-caffeoyl spermidine	Alkaloids	Phenolamine	-	43853.8	66424.4	53155.4	80747.1	82509.4	47681.6	1.29067	0.368115	insig
pmb1096	C8H7N	Indole	Alkaloids	Plumerane	120-72-9	167633	220164	187867	435050	314984	263815	1.76118	0.816544	insig
Hmcp002354	C14H14N2O	Crenatine	Alkaloids	Plumerane	26585-14-8	100435	91421.1	46820.2	91990.5	75220	107765	1.15208	0.204247	insig
Zblp001009	C12H17NO6	3-pyridine-methanol-O-β-D-glucopyranosyl	Alkaloids	Pyridine alkaloids	-	600281	925804	634484	858416	710849	509181	0.96199	-0.0559058	insig
Qmgp102423	C27H34N2O10	3α-Dihydrocadambine	Alkaloids	Plumerane	54483-84-0	44876.8	30073.1	26112.7	31269.4	44828.6	94988.5	1.69288	0.759478	insig
pmp000097	C7H11NO2	Guvacoline	Alkaloids	Piperidine alkaloids	495-19-2	58705.9	57024.7	71831.2	126841	63917.6	90965.5	1.50203	0.586917	insig
MWS1840	C6H15N	Triethylamine	Alkaloids	Alkaloids	121-44-8	79022.8	59205.8	39324.5	34787.4	39124.3	68356.8	0.801273	-0.319635	insig
mws5028	C7H5NO2	2-Benzoxazolinone	Alkaloids	Alkaloids	59-49-4	6624.47	7842.05	16778.8	14469.6	9681.86	11770.2	1.14967	0.201215	insig
mws0018	C10H26N4	Spermine	Alkaloids	Alkaloids	71-44-3	1.21993e+06	1.97938e+06	1.72229e+06	3.49834e+06	1.28434e+06	1.2495e+06	1.22565	0.293552	insig
pmb0498	C16H24N4O4	Sinapoylagmatine	Alkaloids	Phenolamine	-	13168.8	19386.7	13790.8	12170.4	16123	6418.93	0.748977	-0.417007	insig
Lmyn004144	C14H17NO6	Prunasin	Alkaloids	Alkaloids	99-18-3	6418.57	7833.28	14397.3	15746.8	14122	13019.7	1.49702	0.582096	insig
mws0393	C20H24O2N2	Quinine	Alkaloids	Quinoline alkaloids	130-95-0	44451.6	110228	34050.8	75574.1	60336.2	69037.4	1.08593	0.118932	insig
mws1417	C9H7NO2	Indole-3-carboxylic acid*	Alkaloids	Plumerane	771-50-6	7945.69	8398.75	8729.24	13154.3	9575.36	7032.06	1.18697	0.247282	insig
mws0102	C9H7NO2	Indole-5-carboxylic acid*	Alkaloids	Plumerane	1670-81-1	7945.69	8398.75	8729.24	13154.3	9575.36	7032.06	1.18697	0.247282	insig
pmn001646	C45H38O18	Procyanidin C1	Tannins	Proanthocyanidins	37064-30-5	586176	454997	372303	329361	451534	303791	0.767388	-0.381972	insig
pmp000103	C60H50O24	Arecatannin A2	Tannins	Tannin	79763-29-4	143953	550289	243867	257638	412320	105816	0.826953	-0.274122	insig
Lmyn004187	C21H10O12	Flavogallonic Acid Dilactone	Tannins	Tannin	103744-88-3	298448	421789	619478	673826	474915	156319	0.974133	-0.0378092	insig
pmn001647	C45H38O18	Procyanidin C2	Tannins	Proanthocyanidins	37064-31-6	815355	2.07311e+06	898377	1.21911e+06	2.14237e+06	849392	1.11198	0.153126	insig
Cmhn002057	C18H28O10	2,7-Dimethyl-2,4-diene-deca-α,x-diacid 8-O-β-glucoside	Tannins	Tannin	-	57162.8	62031.6	39057.7	76132.7	56837.3	94957	1.44028	0.526348	insig
pme0436	C30H26O12	Procyanidin B3	Tannins	Proanthocyanidins	23567-23-9	5.52564e+06	2.26566e+07	5.71922e+06	9.4662e+06	2.57088e+07	1.02888e+07	1.34106	0.423371	insig
mws0836	C30H26O12	Procyanidin B1	Tannins	Proanthocyanidins	20315-25-7	6.71515e+06	1.90021e+07	4.60328e+06	8.10182e+06	1.99883e+07	1.12671e+07	1.29804	0.376337	insig
Wayn002532	C12H14O9	Gallic acid-1-O-xyloside	Tannins	Tannin	-	118207	64807.7	77062.9	236639	91088.8	42864.1	1.42493	0.510889	insig
Hmdn001667	C20H16O13	Ellagic acid-4-O-glucoside	Tannins	Tannin	-	2.56249e+06	407697	687570	3.12244e+06	941242	2.27783e+06	1.73371	0.793866	insig
MWSHY0171	C30H26O12	Procyanidin B2	Tannins	Proanthocyanidins	29106-49-8	1.48059e+06	7.57736e+06	3.11009e+06	4.35845e+06	9.78423e+06	3.77943e+06	1.47288	0.558644	insig
Lmfn001158	C20H20O13	Ginnalin A (2,6-Di-O-Galloyl-1,5-Anhydro-D-Glucitol)	Tannins	Tannin	-	229296	370881	532235	570727	327978	59161.5	0.845863	-0.241503	insig
Lssp210081	C30H26O12	Procyanidin B5	Tannins	Proanthocyanidins	12798-57-1	5.74865e+06	6.65459e+06	5.4163e+06	5.60724e+06	1.0903e+07	6.29856e+06	1.27999	0.356129	insig
Wayn005368	C22H20O13	3,3'-Di-O-Methylellagic acid 4'-glucoside	Tannins	Tannin	51803-68-0	99078	126376	81988.8	164155	180115	175587	1.69091	0.757801	insig
pmp000100	C45H38O18	Arecatannin B1	Tannins	Tannin	79763-28-3	348512	930716	739304	594135	1.13732e+06	350320	1.03133	0.0445046	insig
Lmpp003705	C52H42O22	Procyanidin C1 3'-O-gallate	Tannins	Proanthocyanidins	-	100857	40451.3	37494.8	46781.1	105262	327383	2.68131	1.42294	insig
pmp000101	C45H38O18	Arecatannin C1	Tannins	Tannin	87727-69-3	211889	279042	131678	264955	310277	123902	1.12291	0.167246	insig
HJN074	C31H28O12	Procyanidin A6	Tannins	Proanthocyanidins	-	150829	112253	79271.3	112307	235786	147024	1.44622	0.532289	insig
pmn001667	C30H26O12	Procyanidin B4	Tannins	Proanthocyanidins	29106-51-2	4.51273e+06	7.85085e+06	4.74805e+06	3.8871e+06	5.84549e+06	4.32792e+06	0.821694	-0.283327	insig
Zbzp007397	C11H16O2	5,6,7,7a-tetrahydro-4,4,7a-trimethyl-2(4H)-benzofuranone	Others	Others	15356-74-8	271247	327240	276566	485022	332224	369383	1.35606	0.439426	insig
Wbtn006721	C15H10O6	6,8-dihydroxy-3-methyl-9-oxoxanthene-1-carboxylic acid	Others	Ketone compounds	-	1.78302e+06	64600.5	640911	659026	723138	683826	0.830204	-0.268463	insig
pme0513	C5H12O5	Xylitol	Others	Saccharides	87-99-0	782835	104629	91237.5	158521	113028	199031	0.48082	-1.05643	insig
mws1337	C9H17NO5	D-Pantothenic Acid	Others	Vitamin	79-83-4	2.04793e+07	1.38925e+07	1.28182e+07	27440322	2.03953e+07	2.09208e+07	1.45702	0.543017	insig
mws1080	C12H22O11	Galactinol	Others	Saccharides	3687-64-7	3.64473e+07	3.75013e+07	4.06512e+07	2.81704e+07	3.4824e+07	3.61721e+07	0.865329	-0.208679	insig
Cmyp007180	C11H16O2	Dihydroactinidiolide	Others	Lactones	17092-92-1	398623	389360	349955	707495	457866	448683	1.41839	0.504257	insig
Wafn003429	C16H30O10	3-Methylbutyl 6-O-(alpha-L-arabinopyranosyl)-beta-D-glucopyranoside	Others	Others	-	2.89882e+06	3.32439e+06	3.25838e+06	4.28125e+06	3.04006e+06	766377	0.852988	-0.229402	insig
mws1090	C6H13O9P	Glucose-1-phosphate	Others	Saccharides	59-56-3	1.19843e+07	1.2863e+07	1.27769e+07	1.08385e+07	9.5632e+06	6.52826e+06	0.715762	-0.482449	insig
Zmgn000173	C5H10O5	D-Ribose	Others	Saccharides	50-69-1	1.16495e+06	981124	787500	1.60572e+06	1.46868e+06	1.36202e+06	1.51229	0.596739	insig
Zmyn000083	C6H14O12P2	D-Glucose 1,6-bisphosphate	Others	Saccharides	10139-18-1	18222.1	23153.3	52182.8	52236	41327.6	12935.6	1.13832	0.186908	insig
MWSHC2042	C12H16O4	(2E)-3-(1-Hydroxy-2,6,6-trimethyl-4-oxo-2-cyclohexen-1-yl)-2-propenoic acid	Others	Others	26690-86-8	593964	790771	803711	563937	921786	1.12946e+06	1.19499	0.257004	insig
mws1499	C5H10O5	D-Arabinose	Others	Saccharides	10323-20-3	472956	292888	241946	454786	365311	404356	1.21499	0.280945	insig
pmf0348	C10H20O3	2,6-Dimethyl-7-octene-2,3,6-triol	Others	Alcohol compounds	73815-21-1	1.07978e+06	525386	348325	219279	645741	2.26281e+06	1.60115	0.679107	insig
MWSmce165	C6H14O5	L-Fucitol	Others	Saccharides	13074-06-1	666061	507810	662552	910887	985759	761011	1.44719	0.533257	insig
MWS2442	C6H13O9P	D-Fructose 6-Phosphate	Others	Saccharides	643-13-0	7.57096e+06	8.52892e+06	7.90771e+06	7.54455e+06	7.11678e+06	4.98839e+06	0.81848	-0.288981	insig
Latp003160	C10H10O4	6-Hydroxymellein	Others	Chromone	70901-60-9	377341	242109	210879	317627	405760	460371	1.42565	0.51162	insig
Wbtp003341	C15H14O6	(3,5-dihydroxyphenyl)-(4-hydroxy-2,6-dimethoxyphenyl)methanone	Others	Ketone compounds	-	1.48362e+06	2.28501e+06	1.62532e+06	1.73211e+06	2.46318e+06	2.42804e+06	1.22792	0.296212	insig
mws0232	C17H20N4O6	Riboflavin (Vitamin B2)	Others	Vitamin	83-88-5	279365	216435	229485	236743	199909	158004	0.819894	-0.28649	insig
Jmbn003202	C10H20O6	Butyl Beta-D-Fructopyranoside	Others	Saccharides	67884-27-9	357069	237599	236800	189109	143238	982656	1.58154	0.661333	insig
Lhhp102901	C20H24O6	3-(α,4-Dihydroxy-3-methoxybenzyl)-4-(hydroxy-3-methoxybenzyl)	Others	Others	-	324413	245246	288369	269185	324495	406321	1.16546	0.220904	insig
Zahn007990	C11H18O3	5-hydroxy-3,4-dimeth-yl-5-pentylfuran-2(5H)-one	Others	Others	-	127283	98829.2	93394.3	125519	124400	188421	1.37193	0.456206	insig
Lmqn000432	C9H19O11P	1-(sn-Glycero-3-phospho)-1D-myo-inositol	Others	Saccharides	-	3.78996e+06	2.57716e+06	3.42363e+06	4.87726e+06	4.36951e+06	1.88628e+06	1.1371	0.185356	insig
MW0142794	C24H38O5	CID 439472	Others	Lactones	-	268130	925500	668249	666473	498138	821233	1.06658	0.0929919	insig
pmf0138	C6H12O6	D-Mannose	Others	Saccharides	3458-28-4	1.36541e+07	6.62968e+06	4.89905e+06	4.63287e+06	3.90344e+06	9.8422e+06	0.729802	-0.454423	insig
mws1164	C6H12O6	D-Fructose	Others	Saccharides	57-48-7	1.59817e+07	5.21949e+06	4.28112e+06	4.34207e+06	3.52989e+06	9.37581e+06	0.676854	-0.563084	insig
Zamn00402	C6H12O6	sorbose	Others	Saccharides	3615-56-3	1.59817e+07	5.21949e+06	4.28112e+06	4.34207e+06	3.52989e+06	9.37581e+06	0.676854	-0.563084	insig
Zasn010433	C20H36O2	9,12-Octadecadienoic acid,ethyl ester	Others	Others	6114-21-2	896953	586251	668008	838164	766600	481848	0.969971	-0.0439863	insig
pmb3081	C6H11PO11	Glucaric acid-1-Phosphate	Others	Saccharides	-	9.68463e+06	4.88508e+06	1.00186e+07	7.51932e+06	1.03047e+07	4.91013e+06	0.924591	-0.113112	insig
MWSmce199	C5H10O5	L-Xylose	Others	Saccharides	609-06-3	420823	296661	225437	450247	395503	409225	1.33094	0.412449	insig
Zmpn000095	C6H15O9P	Sorbitol-6-phosphate	Others	Saccharides	20479-58-7	92098	95072.6	85557.7	95169.7	81241.2	44473.1	0.809905	-0.304176	insig
Zmyn000230	C5H8O5	2-Dehydro-3-deoxy-L-arabinonate	Others	Saccharides	-	966623	1.67609e+06	2.1263e+06	1.88011e+06	1.76199e+06	918466	0.956291	-0.0644787	insig
pme0534	C6H12O7	Gluconic acid	Others	Saccharides	526-95-4	3.75185e+06	1.71922e+06	1.22181e+06	2.44427e+06	5.50151e+06	4.21869e+06	1.81752	0.861974	insig
pme2596	C8H9NO4	4-Pyridoxic acid	Others	Vitamin	82-82-6	315716	458349	423694	475118	551100	566265	1.32955	0.410939	insig
MWSmce486	C18H32O16	Manninotriose	Others	Saccharides	13382-86-0	35372.6	62732.4	30474	40255.6	35839.6	54633.4	1.01672	0.0239188	insig
Zmyn000110	C6H14NO8P	D-Glucosamine 1-phosphate	Others	Saccharides	2152-75-2	91888	79306.4	75180.8	59125.4	85326.5	56779.9	0.81677	-0.291998	insig
Hmcn000192	C7H14O7	Sedoheptulose	Others	Saccharides	3019-74-7	2.22708e+06	1.27613e+06	1.53602e+06	2.27909e+06	2.55656e+06	2.53499e+06	1.46265	0.548588	insig
pme0490	C6H5NO2	Nicotinic acid (Vitamin B3)	Others	Vitamin	59-67-6	99990.5	138444	141516	144944	126607	110417	1.00531	0.00764261	insig
mws1333	C12H22O11	Melibiose	Others	Saccharides	585-99-9	7.96281e+06	7.47316e+06	8.58713e+06	4.11378e+06	6.8816e+06	7.61384e+06	0.774639	-0.368405	insig
MW0115129	C11H14O4	3-Methyl-1-(2,4,6-trihydroxyphenyl)-1-butanone	Others	Ketone compounds	26103-97-9	201891	194749	188262	253545	192534	191684	1.09038	0.124826	insig
Zmzn000078	C3H7O6P	Dihydroxyacetone phosphate	Others	Saccharides	57-04-5	104673	153060	218202	174538	189192	82332.9	0.937233	-0.0935199	insig
Lmln001856	C21H20O13	5,7-Dihydroxy-4-oxo-2-(3,4,5-trihydroxyphenyl)-4H-chromen-3-yl-alloside	Others	Others	-	4.84309e+06	3.32513e+06	2.78949e+06	2.50512e+06	5.59799e+06	1.32319e+07	1.94703	0.961278	insig
ML10171848	C5H8O5	D-Arabinono-1,4-lactone	Others	Saccharides	2782-09-4	591436	1.5067e+06	1.02764e+06	846050	1.02467e+06	489331	0.755027	-0.405399	insig
pme2165	C5H4N2O4	Orotic acid (Vitamin B13)	Others	Vitamin	65-86-1	355082	340036	374540	244771	384599	624759	1.17246	0.229537	insig
mws0437	C5H12O5	D-Arabitol	Others	Saccharides	488-82-4	817802	137577	204842	651899	296151	273035	1.05246	0.0737646	insig
pmn001424	C24H38O12	(6S,7E,9R)-6,9-Dihydroxy-4,7-megastigmadin-3-one-9-O-xylosyl(1-6)glucoside	Others	Ketone compounds	-	3804.8	11323.9	13275.8	19269.2	30739.9	3183.88	1.87269	0.905113	insig
mws0889	C4H8O5	D-Threonic Acid	Others	Saccharides	3909-12-4	1.26989e+07	1.47877e+07	1.30267e+07	1.81454e+07	1.77349e+07	1.49348e+07	1.25428	0.32686	insig
Zmzn000079	C4H9O7P	D-Erythrose-4-phosphate	Others	Saccharides	585-18-2	191689	167309	219110	193471	175288	154936	0.905878	-0.142612	insig
Latp011219	C10H12O	3,5-Dimethyl-2,3-dihydrobenzofuran	Others	Others	-	2.5984e+07	2.96071e+07	2.81814e+07	2.34322e+07	3.05751e+07	3.96124e+07	1.11755	0.160335	insig
pme2816	C20H28O2	4-Oxoretinol	Others	Vitamin	62702-55-0	5915.27	7107.07	7783.15	6125.37	8687.33	3709.05	0.890234	-0.167744	insig
pme1383	C8H11NO3	Pyridoxine	Others	Vitamin	65-23-6	1.19865e+06	1.47388e+06	727249	1.26173e+06	1.54945e+06	2.54252e+06	1.57472	0.655094	insig
Zmyn000108	C6H10O8	D-Saccharic acid	Others	Saccharides	87-73-0	5.63599e+06	3.37099e+06	3.38789e+06	6.29819e+06	6.86535e+06	6.51013e+06	1.58724	0.666524	insig
mws4170	C6H12O6	D-Glucose	Others	Saccharides	50-99-7	1.59921e+07	5.78175e+06	4.84878e+06	4.40021e+06	3.82371e+06	9.77095e+06	0.675925	-0.565065	insig
MWS0434	C19H28O2	Trans-dehydrorosinone	Others	Ketone compounds	53-43-0	37434.3	30334.2	21631.1	36090.9	30100.7	22120.2	0.987832	-0.0176625	insig
MWSmce275	C10H10O2	5-Hydroxy-1-tetralone	Others	Ketone compounds	28315-93-7	97044.6	91842.6	141727	222043	159187	90350.4	1.42638	0.512353	insig
Hmln000297	C6H12O6	Inositol	Others	Saccharides	87-89-8	1.56195e+07	6.31172e+06	5.13668e+06	5.70674e+06	4.71357e+06	9.08498e+06	0.720605	-0.472718	insig
zjgp122321	C16H18O9	4-O-acetyl-3-O-caffeoyl-2-C-methyl-D-erythronate	Others	Others	-	5.80129e+06	4.94261e+06	5.43176e+06	3.20861e+06	9.46952e+06	1.93684e+07	1.98116	0.986345	insig
MWSmce698	C10H12O	2',4'-Dimethylacetophenone	Others	Ketone compounds	89-74-7	384216	617565	229925	390391	357906	721869	1.1936	0.255321	insig
mws0344	C5H10O6	D-Xylonic acid	Others	Saccharides	526-91-0	4.89492e+06	3.05974e+06	3.43937e+06	5.22372e+06	5.63654e+06	3.85636e+06	1.29161	0.369168	insig
Wasn001271	C13H12O10	6-Galloyl Isoascorbic acid*	Others	Vitamin	-	2.16816e+06	2.81468e+06	4.52079e+06	4.0858e+06	4.60154e+06	3.21111e+06	1.25199	0.324223	insig
MW0123939	C7H10N2O2S	Ethyl 2-amino-4-methylthiazole-5-carboxylate	Others	Lactones	7210-76-6	1.58837e+07	2.13063e+07	2.72643e+07	2.2456e+07	2.19253e+07	1.40381e+07	0.90637	-0.141828	insig
Lmsn000954	C8H16O6	Dambonitol	Others	Saccharides	523-94-4	213341	139073	128154	130598	257589	176333	1.17469	0.232282	insig
pmf0139	C6H12O6	D-Galactose	Others	Saccharides	59-23-4	9.86692e+06	4.96534e+06	3.80976e+06	4.5561e+06	3.67245e+06	6.87732e+06	0.810313	-0.303449	insig
MW0055336	C14H28O6	Octyl-Beta-D-Glucopyranoside	Others	Saccharides	29836-26-8	78616.9	51577.9	27067.2	29068.4	35162.1	220527	1.81072	0.856565	insig
mws0133	C6H6N2O	Nicotinamide	Others	Vitamin	98-92-0	2.14135e+06	2.91312e+06	2.53796e+06	2.35828e+06	1.79448e+06	1.25903e+06	0.712787	-0.488456	insig
MA10039641	C12H22O11	Lactobiose	Others	Saccharides	63-42-3	5.82528e+06	6.35974e+06	5.17647e+06	3.37178e+06	4.47131e+06	3.91439e+06	0.677216	-0.562313	insig
Lmxn008846	C11H18O3	Hydroxydihydrobovolide	Others	Lactones	6067-11-4	105556	78925.5	72881.6	97286.8	92156.8	145208	1.30031	0.378853	insig
MA10039492	C6H6O6	Dehydroascorbic acid	Others	Vitamin	490-83-5	1.07648e+07	1.02594e+07	1.48361e+07	1.04e+07	1.15676e+07	1.18608e+07	0.943336	-0.0841564	insig
Zmpn000199	C6H10O8	D-Galactaric acid	Others	Saccharides	526-99-8	4.68782e+06	3.01065e+06	3.39165e+06	4.77288e+06	5.11955e+06	4.72553e+06	1.31811	0.398467	insig
Lhmp122205	C18H20O4	5-O-Methyllatifolin	Others	Others	-	20902.8	24385.4	20847.6	22673.7	24663.7	29062.8	1.1552	0.208143	insig
MWSslk235	C6H14O6	Allitol	Others	Saccharides	488-44-8	306498	285038	213657	231643	308480	322404	1.07121	0.0992365	insig
Lmmp004382	C19H30O7	3-Oxo-α-ionol-β-D-glucoside	Others	Alcohol compounds	-	66199.5	132467	192881	226934	164558	183538	1.46861	0.554448	insig
pme3311	C6H14O12P2	D-Fructose-1,6-biphosphate	Others	Saccharides	488-69-7	44803.4	35241.1	54243.9	48247.1	27484	15716.8	0.680982	-0.554312	insig
MWSmce220	C6H10O6	D-Glucono-1,5-lactone	Others	Saccharides	90-80-2	166290	162350	197785	161242	306922	529487	1.89514	0.922308	insig
pme2253	C6H10O6	L-Gulono-1,4-Lactone	Others	Saccharides	1128-23-0	166290	162350	197785	161242	306922	529487	1.89514	0.922308	insig
pmb0789	C14H21NO8	Pyridoxine-5'-O-glucoside	Others	Vitamin	-	3.9528e+06	4.24401e+06	4.6631e+06	5.55725e+06	5.2035e+06	3.97008e+06	1.14548	0.195958	insig
HX1340	C11H16O3	epiloliolide	Others	Others	-	205053	216079	184226	207392	250484	231297	1.13846	0.187078	insig
Wagp001892	C11H22O7	(2S,4R)-4-(Beta-D-Glucopyranosyloxy)-2-Pentanol	Others	Others	183744-50-5	388068	456569	442066	589459	569866	390493	1.20449	0.26842	insig
Zmgn000447	C3H7O7P	3-Phospho-D-glyceric acid	Others	Saccharides	820-11-1	541722	829714	1.04764e+06	694914	746448	226558	0.689486	-0.536407	insig
pmb3079	C8H16NO9P	N-Acetyl-D-glucosamine-1-phosphate	Others	Saccharides	6866-69-9	164648	72524.3	82506.5	145992	117527	74045.1	1.05595	0.0785393	insig
MWS2056	C6H10O2	Delta-Hexalactone	Others	Lactones	823-22-3	845929	1.38766e+06	1.37893e+06	1.60777e+06	1.37325e+06	1.56625e+06	1.25875	0.331994	insig
pmn001380	C9H16O4	Eucommiol	Others	Alcohol compounds	55930-44-4	960635	508310	281498	193530	640790	2.00647e+06	1.6229	0.698573	insig
Haxp007330	C10H10O3	p-Methoxycinnamic acida	Others	Others	-	36076	25282.6	29288.8	81015.4	23189.6	41305.4	1.60524	0.682785	insig
mws1189	C6H10O7	D-Galacturonic acid	Others	Saccharides	685-73-4	494602	919889	90315.3	143949	2.35975e+06	1.1111e+06	2.40217	1.26434	insig
MWS0559	C6H10O5	1,6-anhydro-β-D-glucose	Others	Saccharides	498-07-7	479849	283845	177863	105132	165761	246642	0.549659	-0.863392	insig
pme2266	C10H16N2O3S	Biotin	Others	Vitamin	58-85-5	452331	413257	552889	827264	641518	655050	1.49726	0.582327	insig
Wasn001446	C14H26O10	Glucosyl 6-methylhept-6-ene-1,2,3,4,5-pentaol	Others	Others	-	917305	416125	449309	215482	727522	1.19197e+06	1.19758	0.26012	insig
Wafn004433	C17H32O10	1-Hexanol arabinosylglucoside	Others	Others	-	4.98945e+06	5.54739e+06	5.05879e+06	8.30822e+06	5.26211e+06	4.16501e+06	1.1372	0.185485	insig
Wasn000737	C13H12O10	6-Galloyl Ascorbic acid*	Others	Vitamin	-	1.47049e+06	2.00792e+06	2.4158e+06	1.88329e+06	2.37473e+06	2.32331e+06	1.11658	0.159081	insig
Zahp007439	C10H8O3	3,4-Methylenedioxycinnamaldehyde	Others	Aldehyde compounds	58095-77-5	267988	265126	303505	340141	352324	410343	1.31817	0.398539	insig
Wcgp003250	C10H10O2	2-Methyl-3-hydroxyindan-1-one	Others	Others	-	1.40627e+06	1.02315e+06	1.04086e+06	2.20307e+06	1.59601e+06	1.24207e+06	1.45266	0.5387	insig
pma0134	C4H8O4	D-Threose	Others	Saccharides	95-43-2	3.90117e+06	778077	2.89153e+06	3.04929e+06	4.60399e+06	7.30541e+06	1.97585	0.982471	insig
Wasn001007	C12H18O11	Isoascorbic acid 2-O-glucoside*	Others	Vitamin	-	1.7915e+06	715333	609266	1.14566e+06	1.10286e+06	1.09982e+06	1.07452	0.103699	insig
Lmmp003215	C19H30O8	Icariside B2	Others	Ketone compounds	108906-51-0	197367	744477	749714	890704	1.15918e+06	436013	1.46959	0.555411	insig
Hmfn000531	C6H8O6	L-Ascorbic acid (Vitamin C)	Others	Vitamin	50-81-7	6.30038e+06	6.51977e+06	1.29262e+07	5.85915e+06	1.32368e+07	2.82645e+07	1.8395	0.879314	insig
mws2104	C7H14O6	D-Pinitol	Others	Saccharides	10284-63-6	973421	1.34379e+06	725421	299004	2.25284e+06	1.15324e+06	1.21772	0.284184	insig
Lmbp010382	C18H16O3	6-Methoxy-2-(2-phenylethyl)chromone	Others	Chromone	84294-89-3	18366.8	40198.1	40740.8	19384	21930.6	19233.7	0.609716	-0.713791	insig
pme3163	C7H15O10P	D-Sedoheptuiose 7-phosphate	Others	Saccharides	2646-35-7	1.28565e+07	2.80006e+06	1.39232e+07	9.93202e+06	1.25132e+07	6.51157e+06	0.978939	-0.0307086	insig
MW0114309	C6H13O9P	D-Mannose 1-phosphate	Others	Saccharides	27251-84-9	1.1748e+06	1.18831e+06	498232	1.14829e+06	885571	3.81881e+06	2.04543	1.0324	insig
pma3101	C11H14NO6+	Nicotinate D-ribonucleoside	Others	Vitamin	17720-18-2	2.58514e+06	1.80503e+06	1.57101e+06	2.34971e+06	2.10309e+06	2.66072e+06	1.1933	0.254963	insig
mws1089	C12H23O14P	Sucrose-6-phosphate	Others	Saccharides	-	194063	158881	242522	79436.5	139419	93883.8	0.525201	-0.929058	insig
Lmsn000381	C12H22O11	D-Maltose	Others	Saccharides	69-79-4	1.44974e+07	1.96414e+07	1.61913e+07	8.03375e+06	1.37457e+07	1.3481e+07	0.700583	-0.513373	insig
mws0264	C12H22O11	D-Trehalose	Others	Saccharides	99-20-7	5.87572e+06	8.28387e+06	8.15114e+06	4.99263e+06	4.82254e+06	6.52814e+06	0.732531	-0.449038	insig
Hmln003754	C26H34O11	Icariside E5	Others	Ketone compounds	126176-79-2	641603	588734	694242	1.38798e+06	542771	631822	1.3315	0.413051	insig
Lchp000218	C11H12O4	(R)-3-ethyl-7-hydroxy-6-methoxyphthalide	Others	Others	-	154999	547056	839247	938877	552664	1.5843e+06	1.99561	0.996829	insig
Lmmn004032	C11H16O	Cis-Jasmone	Others	Ketone compounds	488-10-8	140800	11127.8	7312.48	30334.1	38305.2	161666	1.44628	0.532347	insig
Lhhp120823	C11H12O3	Eugenyl formate	Others	Others	-	242280	213366	199251	586076	406326	191539	1.80782	0.854254	insig
MWS1983	C12H24O11	Maltitol	Others	Saccharides	585-88-6	498603	426821	478111	371255	406854	420665	0.85411	-0.227506	insig
Lmbn000198	C4H6O5	3-Dehydro-L-Threonic Acid	Others	Saccharides	-	3.18719e+06	3.4596e+06	3.55322e+06	2.82374e+06	2.00131e+06	2.22154e+06	0.690841	-0.533574	insig
pma6455	C5H11O8P	Ribulose-5-phosphate	Others	Saccharides	4151-19-3	260563	112902	241848	240179	225945	96829.5	0.914907	-0.128304	insig
Wasn006047	C21H36O9	Glucosyl 10,11-dihydroxy-2,6-farneSadienoate	Others	Others	-	5.52172e+06	8.86611e+06	1.03593e+07	1.35638e+07	1.18012e+07	1.00412e+07	1.43072	0.516742	insig
mws4175	C6H8O6	D-Glucurono-6,3-lactone	Others	Saccharides	32449-92-6	459147	505765	1.0905e+06	391999	909755	2.09819e+06	1.65414	0.726083	insig
MWS4305	C4H8O4	Erythrose	Others	Saccharides	583-50-6	100757	61156.9	50221.6	64994.3	31083.8	92639.2	0.889608	-0.168759	insig
Hmqp000191	C18H32O16	Planteose	Others	Saccharides	470-57-5	21707.7	26388.3	21436.5	32169.9	20830.1	18656	1.03054	0.0433985	insig
mws5038	C12H22O11	Isomaltulose	Others	Saccharides	13718-94-0	1.3093e+07	2.01145e+07	1.60203e+07	1.23861e+07	9.57789e+06	1.1359e+07	0.676913	-0.562957	insig
MWSmce039	C6H5NO2	Isonicotinic acid	Others	Vitamin	55-22-1	95805.5	86029.2	82036.3	114572	78590.2	95787	1.09504	0.130985	insig
pme0519	C12H22O11	D-Sucrose	Others	Saccharides	57-50-1	1.89272e+07	1.89681e+07	1.74657e+07	9.61379e+06	1.53354e+07	1.50682e+07	0.722843	-0.468245	insig
pme3705	C6H10O7	D-Glucoronic acid	Others	Saccharides	6556-12-3	452884	916253	66633.1	208131	2.07262e+06	858052	2.18615	1.12839	insig
Zbsp001807	C13H14O9	Salicylacyl Glucuronide	Others	Others	-	852573	1.71739e+06	2.12135e+06	868156	1.2986e+06	988104	0.672489	-0.572418	insig
MWSmce203	C12H22O11	D-Cellobiose	Others	Saccharides	528-50-7	273119	347401	152105	165642	137411	216181	0.672038	-0.573384	insig
Wbtn002952	C13H19NO7	1-(β-D-Glucopyranosyl)-3-ethyl-4-methyl-1H-pyrrole-2,5-dione	Others	Ketone compounds	-	509138	728273	788200	1.75665e+06	500873	874988	1.54645	0.628961	insig
MW0130150	C21H20O11	Quercetin 3-O-alpha-L-rhamnoside	Others	Ketone compounds	-	3.42142e+06	6.43427e+06	3.62667e+06	4.56177e+06	2.81009e+06	4.28338e+06	0.864482	-0.210092	insig
pmb0302	C2H8NO3P	2-Aminoethylphosphonate	Others	Others	2041-14-7	54971.4	118089	105804	83713.2	94318.9	46690.9	0.805852	-0.311414	insig
MWSmce674	C31H46O2	Phylloquinone (Vitamin K1)	Others	Vitamin	84-80-0	4529.41	4522.69	3293.78	4286.17	5801.96	4946.18	1.21776	0.284229	insig
Waln006120	C19H36O10	Octyl 6-O-Alpha-L-Arabinopyranosyl-Beta-D-Glucopyranoside	Others	Others	168288-07-1	1.52257e+07	1.12586e+07	1.02505e+07	1.05662e+07	1.41985e+07	1.80222e+07	1.16475	0.220025	insig
mws2523	C12H23O14P	Trehalose 6-phosphate	Others	Saccharides	4484-88-2	162991	212033	154598	64313.6	130286	140297	0.632331	-0.661248	insig
mws0214	C6H14O6	D-Sorbitol	Others	Saccharides	50-70-4	357577	73780.9	87080.6	123715	98422.6	141459	0.70133	-0.511835	insig
Latp003285	C17H20O8	2,5-Dimethyl-7-hydroxychromone glucoside	Others	Chromone	-	30849	28544.2	44346.5	15316.1	19738.9	32086.7	0.647214	-0.627686	insig
Wtmp011507	C23H26O5	2-benzoyl-4-[(2r)-1-hydroxy-7-methyl-3-methylideneoct-6-en-1-yl]benzene-1,3,5-triol	Others	Ketone compounds	-	23350.6	14496.1	21103.1	20022.8	27508.5	45920	1.58527	0.664728	insig
Hmsp004125	C16H14O6	3'-Deoxy-4-O-methylsappanol	Others	Alcohol compounds	-	54846.7	317217	97028.1	167532	137895	107408	0.880076	-0.1843	insig
Wbmp003302	C10H12O2	Frambinone	Others	Ketone compounds	-	4.52463e+06	2.47464e+06	9.46413e+06	2.13247e+06	2.92602e+06	8.705e+06	0.836005	-0.258416	insig
pme1014	C31H40O2	Menatetrenone (Vitamin K2)	Others	Vitamin	11032-49-8	220065	314151	284538	598310	332402	397342	1.62204	0.697811	insig
Zmsn110105	C10H16O9	Rumexobtusifolius	Others	Others	-	125060	53284.3	32095.3	107417	49030.4	110484	1.26845	0.343064	insig
Hmyp002315	C15H10O7	3,5,7,4'-Tetrahydroxy-Coumaronochromone	Others	Chromone	-	3.6004e+06	2.6275e+06	2.93993e+06	2.19154e+06	1.53226e+06	2.61437e+06	0.691349	-0.532514	insig
pmn001562	C30H48O4	Cimicifugin	Others	Others	-	34827.2	30918.9	39288.2	31024.2	3543.93	54306.1	0.846144	-0.241024	insig
mws4174	C8H15NO6	N-Acetyl-D-mannosamine	Others	Saccharides	7772-94-3	55566.7	22182.2	43344.4	36566.6	50216.1	35067.7	1.00625	0.00899183	insig
MW0106750	C6H12O7	Galactonic acid	Others	Saccharides	13382-27-9	4.67116e+06	1.22859e+06	806441	2.17941e+06	5.18774e+06	3.89929e+06	1.68001	0.748468	insig
MWSmce278	C21H26O3	Acitretin	Others	Vitamin	55079-83-9	7606.87	6344.38	5763.13	8678.63	10703.2	8649.98	1.4219	0.507816	insig
Zasn010461	C17H34O2	Pentadecanoic acid,14-methyl-,methyl ester	Others	Others	5129-60-2	36562.8	39230.9	35010.3	28120.8	31061.3	31617.9	0.819466	-0.287244	insig
MWS0442	C18H32O16	Maltotriose	Others	Saccharides	1109-28-0	85215.7	145826	154204	93740.2	65751.8	73272.6	0.604198	-0.726907	insig
Wasn003817	C16H26O9	Glucosyl 5,8-dihydroxy-2,6-dimethylocta-2,6-dienoic acid	Others	Others	-	111908	132583	137668	121531	205891	80997.1	1.06871	0.0958759	insig
Zmjp003597	C19H32O8	Ampelopsisionoside	Others	Ketone compounds	-	398924	1.03144e+07	1.12098e+07	6.20692e+06	7.48006e+06	1.99121e+07	1.53258	0.615964	insig
Saln003418	C19H20O10	4-(Beta-D-Glucopyranosyloxy)-2,4',6-Trihydroxybenzophenone	Others	Others	-	18518.9	21117.5	15284.6	20775.6	26569.2	23306	1.28641	0.363345	insig
pmb0764	C6H9NOS	4-Methyl-5-thiazoleethanol	Others	Others	137-00-8	19681.8	15078.3	10590.6	39385.4	32661.6	11765.1	1.84809	0.886037	insig
Wasn000528	C12H18O11	2-O-α-D-Glucopyranosyl-L-ascorbic acid*	Others	Vitamin	129499-78-1	2.18729e+06	761196	928712	1.2944e+06	1.1711e+06	1.39787e+06	0.996432	-0.00515694	insig
MWSHC20159	C19H30O8	Roseoside	Others	Ketone compounds	54835-70-0	3.77153e+06	4.70541e+06	4.26802e+06	4.98658e+06	5.28722e+06	5.62459e+06	1.24742	0.318953	insig
Zmgp004297	C19H20O2	1-phenyl-7-(4-hydroxyphenyl)-4-ene-3-heptanone	Others	Ketone compounds	-	133343	150313	319360	178607	183093	118550	0.796413	-0.328411	insig
MWSCX017	C9H8O3	4-hydroxyphenyl acrylaldehyde	Others	Aldehyde compounds	-	123144	193470	238653	164103	139614	111840	0.74839	-0.418137	insig
pme2134	C4H10O4	D-Threitol	Others	Saccharides	2418-52-2	339325	477958	151445	288515	401430	381310	1.10584	0.145139	insig
HX1341	C9H6O3	7-hydroxy-2H-1-benzopyran-2-one	Lignans and Coumarins	Coumarins	-	1.28303e+07	2.15514e+07	2.67254e+07	1.81431e+07	1.42367e+07	2.61641e+07	0.958052	-0.0618243	insig
HX1360	C10H8O3	7-methoxycoumarin	Lignans and Coumarins	Coumarins	-	2.79167e+06	2.54845e+06	3.0609e+06	3.27814e+06	3.10312e+06	6.66373e+06	1.55279	0.634858	insig
Lahp003986	C21H22O10	3,4-Dihydro-4-(4'-hydroxyphenyl)-5,7-dihydroxycoumarin glucoside	Lignans and Coumarins	Coumarins	-	1.05839e+07	4.34678e+06	6.88096e+06	9.98696e+06	1.26581e+07	1.65797e+07	1.79834	0.846664	insig
Lahp004442	C15H12O5	3,4-Dihydro-4-(4'-hydroxyphenyl)-5,7-dihydroxycoumarin	Lignans and Coumarins	Coumarins	-	271984	286900	193174	79408.9	187851	248047	0.685196	-0.545411	insig
Wmln000659	C10H10O4	3-Methyl-4,8-dihydroxy-3,4-dihydroisocoumarin	Lignans and Coumarins	Coumarins	33788-22-6	28258.1	33808.7	12076.9	20621.5	87643.3	50478.4	2.14102	1.0983	insig
Jmzn006005	C10H10O3	3,4-Methylenedioxy cinnamyl alcohol	Lignans and Coumarins	Lignans	58095-76-4	4.43248e+06	3.22851e+06	5.06175e+06	6.12899e+06	5.13177e+06	3.46426e+06	1.15738	0.21086	insig
HX1366	C9H6O2	coumarin	Lignans and Coumarins	Coumarins	-	3.77862e+07	4.35241e+07	7.79696e+07	4.95958e+07	2.59946e+07	87015686	1.02088	0.029816	insig
mws1668	C11H6O3	Angelicin	Lignans and Coumarins	Coumarins	523-50-2	118774	109938	123077	215014	114275	101088	1.2234	0.29089	insig
Wbwn003179	C24H28O10	[(8S,9R,10S,11R)-3,8,10-trihydroxy-4,5,19-trimethoxy-9,10-dimethyl-15,17-dioxatetracyclo[10.7.0.02,7.014,18]nonadeca-1(19),2,4,6,12,14(18)-hexaen-11-yl]acetate	Lignans and Coumarins	Lignans	-	1.88191e+06	965239	1.35059e+06	1.27013e+06	815932	259547	0.558781	-0.839646	insig
mws1077	C16H18O9	Scopoletin-7-O-glucoside (Scopolin)	Lignans and Coumarins	Coumarins	531-44-2	428049	386092	268119	466700	422209	746418	1.51103	0.595532	insig
MWSmce221	C10H8O4	5,7-Dihydroxy-4-methylcoumarin	Lignans and Coumarins	Coumarins	2107-76-8	153069	38688.2	194654	131533	112460	220497	1.20206	0.265513	insig
zjgp122320	C9H6O3	6-hydroxycoumarin	Lignans and Coumarins	Coumarins	6093-68-1	1.81173e+06	3.30217e+06	3.44687e+06	2.58052e+06	1.94907e+06	1.40496e+06	0.693226	-0.528603	insig
MW0130930	C9H6O3	3-Hydroxycoumarin	Lignans and Coumarins	Coumarins	939-19-5	503545	210910	815169	741234	640801	473453	1.21304	0.278622	insig
Lazn005262	C21H26O8	Erythro-Guaiacylglycerol-β-Sinapyl Ether	Lignans and Coumarins	Lignans	877875-96-2	21068	47049.8	51418.4	41067.7	25105.7	26177.1	0.772574	-0.372255	insig
Lmbp102601	C9H6O3	7-Hydroxycoumarin;Umbelliferone	Lignans and Coumarins	Coumarins	93-35-6	1.97442e+07	4.63564e+07	3.10606e+07	4.67463e+07	4.3568e+07	2.59152e+07	1.19625	0.258525	insig
Lssp210087	C20H22O6	Matairesinol	Lignans and Coumarins	Lignans	580-72-3	163065	106859	160338	191519	196451	155149	1.2623	0.33605	insig
Rfmb25702	C28H34O12	Pinoresinol-4-O-(6''-acetyl)glucoside	Lignans and Coumarins	Lignans	-	662921	348738	442166	735124	451392	442350	1.1204	0.164014	insig
Lmsp003655	C26H32O11	Dehydrodiconiferyl alcohol-gamma'-O-glucoside*	Lignans and Coumarins	Lignans	-	809958	581823	808970	1.33729e+06	542112	228682	0.957892	-0.0620653	insig
Lmbp003208	C17H20O10	Fraxidin-8-O-glucoside	Lignans and Coumarins	Coumarins	-	78658.8	133084	186158	209554	202491	158906	1.43491	0.520961	insig
Lazp005033	C20H24O5	Divanillyltetrahydrofuran	Lignans and Coumarins	Lignans	-	140586	192880	106917	177152	190696	278153	1.46691	0.552778	insig
pmb2723	C21H26O13	4-Hydroxycoumarin di-glucoside	Lignans and Coumarins	Coumarins	-	26850.5	32782.4	8648.38	28599.3	24998.7	13370.7	0.980778	-0.0280014	insig
mws0097	C20H22O6	Pinoresinol*	Lignans and Coumarins	Lignans	487-36-5	413379	630332	434334	434654	631312	1.25783e+06	1.57221	0.652793	insig
Lmqn001932	C28H36O13	Syringaresinol-4'-O-glucoside; Acanthoside B	Lignans and Coumarins	Lignans	7374-79-0	56641.5	58992.8	48697.6	170321	63644.5	26609.1	1.58566	0.665086	insig
Lmtn003096	C26H36O11	Secoisolariciresinol 4-O-glucoside	Lignans and Coumarins	Lignans	-	3.38946e+06	2.79687e+06	4.32924e+06	4.31198e+06	4.13783e+06	2.47508e+06	1.03893	0.0550925	insig
Lmyn003971	C26H34O11	Dihydrodehydrodiconiferyl alcohol-4-O-glucoside	Lignans and Coumarins	Lignans	-	206182	95895	156814	310301	236273	109351	1.42937	0.51538	insig
Cmmn005231	C20H24O8	Massoniresinol; Vladinol A	Lignans and Coumarins	Lignans	96087-10-4	340308	42440.7	63147.2	80079.8	141552	463118	1.53567	0.618868	insig
Cmsp003083	C26H32O11	Dehydrodiconiferyl alcohol-4-O-glucoside*	Lignans and Coumarins	Lignans	107870-88-2	830930	652694	694782	1.1118e+06	638576	266279	0.925749	-0.111307	insig
Lskp211249	C22H26O6	epieudesmin	Lignans and Coumarins	Lignans	-	385714	398755	357946	376939	540460	665208	1.38532	0.470216	insig
Lbhp011908	C25H24O13	Caffeyl fraxin	Lignans and Coumarins	Coumarins	-	119895	187309	192085	186299	181099	171399	1.07913	0.109867	insig
HX1231	C21H24O5	Saururin	Lignans and Coumarins	Lignans	-	33114.5	42339.2	29335.3	27483	32114.7	73128.8	1.26661	0.340968	insig
Wbwp006298	C22H24O8	[(1R,11R,12R,13S)-13-(hydroxymethyl)-1-(3,4,5-trimethoxyphenyl)-5,7,14-trioxatetracyclo[9.2.1.02,10.04,8]tetradeca-2,4(8),9-trien-12-yl]methanol	Lignans and Coumarins	Lignans	-	161471	128145	106111	71821.4	133897	310583	1.30469	0.383706	insig
Lasp006411	C20H18O8	5'-Demethylaquillochin	Lignans and Coumarins	Lignans	305364-91-4	115708	145207	93978	115097	128232	215274	1.29223	0.369864	insig
MWSHC20189	C20H22O6	Epipinoresinol*	Lignans and Coumarins	Lignans	24404-50-0	316014	465303	447265	428761	587816	1.34134e+06	1.91922	0.940518	insig
Lazn003560	C22H30O11	Methoxy-erythro-Guaiacyl glycerol β-threo-syringyl glycerol ether	Lignans and Coumarins	Lignans	-	42178.6	35041.8	18590	68847.9	50680.5	55439.5	1.82619	0.868836	insig
Lazn003953	C26H36O12	Erythro-Guaiacylglycerol-β-dihydroconiferyl Ether glucoside	Lignans and Coumarins	Lignans	-	4.5003e+06	5.66395e+06	6.13354e+06	8.98009e+06	3.55241e+06	5.64283e+06	1.1152	0.157306	insig
pmn001378	C26H32O11	Pinoresinol-4-O-glucoside	Lignans and Coumarins	Lignans	41607-20-9	1.33203e+06	927190	1.21147e+06	1.80834e+06	974413	1.62682e+06	1.27052	0.345415	insig
Lhzp102808	C20H18O6	Sesamin	Lignans and Coumarins	Lignans	607-80-7	8.53017e+06	6.75882e+06	7.12262e+06	4.23401e+06	1.44421e+07	2.38231e+07	1.89631	0.923192	insig
Lmbp003825	C15H16O8	Skimmin (7-Hydroxycoumarin-7-O-glucoside)	Lignans and Coumarins	Coumarins	93-39-0	93144.4	63539.7	67090.6	66267.7	66940.1	91311.3	1.00333	0.00479142	insig
Lmmn002274	C26H34O11	Isolariciresinol-9'-O-glucoside	Lignans and Coumarins	Lignans	63358-12-3	167517	76232.8	101639	234665	212545	110356	1.61431	0.69092	insig
Lmmn002747	C20H26O6	Secoisolariciresinol	Lignans and Coumarins	Lignans	29388-59-8	113772	106087	99839.2	85283.5	122533	403956	1.9136	0.936289	insig
Rfmb056	C29H36O13	Medioresinol-4'-O-(6'''-acetyl)glucoside	Lignans and Coumarins	Lignans	-	286974	330398	232641	1.12343e+06	211895	120724	1.71297	0.776501	insig
HX1362	C9H6O4	aesculetine	Lignans and Coumarins	Coumarins	-	244737	550740	386854	200834	188014	236250	0.528699	-0.919482	insig
Lhsp101912	C20H22O6	Dehydrodiconiferyl alcohol	Lignans and Coumarins	Lignans	4263-87-0	84787.6	133516	143343	176359	134685	256786	1.57013	0.650881	insig
Rfmb26201	C30H38O14	Syringaresinol-4'-O-(6''-acetyl)glucoside	Lignans and Coumarins	Lignans	-	457773	259852	104500	772699	365396	225233	1.6583	0.729702	insig
Zmgp003492	C20H20O7	8-Hydroxy-α-conidendrin	Lignans and Coumarins	Lignans	-	1822.61	9089.12	9	13918.6	8945.59	5992.39	2.64237	1.40183	insig
Hmhp004269	C20H24O9	Nodakenin	Lignans and Coumarins	Coumarins	495-31-8	83091.5	72147	88952.6	67478.3	92420.8	127124	1.1754	0.233154	insig
MW0010655	C32H46O16	Secoisolariciresinol diglucoside	Lignans and Coumarins	Lignans	158932-33-3	64292.1	26830.6	90667.4	116061	275689	42464.7	2.38855	1.25614	insig
Wmhp000055	C8H8O4	2,5-Dimethoxybenzoquinone	Quinones	Quinones	3117-03-1	1.56916e+06	517048	566527	979450	1.18983e+06	1.56951e+06	1.40941	0.495091	insig
Zmsp001834	C8H8O4	2,6-Dimethoxy-1,4-benzoquinone	Quinones	Quinones	530-55-2	1.71791e+06	557287	652913	1.00064e+06	1.47102e+06	1.72699e+06	1.43391	0.519955	insig
Zbzn008048	C17H26O4	Embelin	Quinones	Quinones	550-24-3	2.27409e+06	3.5355e+06	2.97008e+06	3.08968e+06	2.77424e+06	2.6907e+06	0.974368	-0.0374618	insig
Wcqn003284	C10H8O3	alpha-Hydrojuglone	Quinones	Quinones	481-40-3	118266	730405	320710	388411	252190	100180	0.633482	-0.658625	insig
Zmdn011161	C15H12O3	Chrysophanol-9-anthrone	Quinones	Anthraquinone	491-58-7	831852	971401	840868	1.44394e+06	868093	987465	1.24786	0.31946	insig
Zbn006783	C15H10O7	5,6-Dihydroxylucidin	Quinones	Anthraquinone	-	28462.4	53265.5	19009.2	19939.7	13542.3	20792.5	0.538772	-0.892252	insig
pmp000608	C23H24O12	Aurantio-obtusin-6-O-Glucoside	Quinones	Anthraquinone	129025-96-3	47058.9	48456.9	59707.5	61778.6	179947	28228	1.73913	0.798368	insig
Zmhn001905	C21H20O11	HydroxyAloe-emodin-8-O-glucoside	Quinones	Anthraquinone	-	5.4393e+06	655998	4.16789e+06	3.5505e+06	3.37041e+06	7.24717e+06	1.38048	0.465166	insig
Zbzn009751	C22H34O6	(2'R)-6-(2'-Acetoxytridecyl)-5-hydroxy-2-methoxy-1,4-benzoquinone	Quinones	Quinones	-	128548	172063	144046	152675	213367	393431	1.708	0.772306	insig
Zmdn006929	C15H12O4	Aloe-Emodin-9-Anthrone	Quinones	Anthraquinone	6247-99-0	13052.6	12094.1	6545.42	3824.5	3366.23	11739.8	0.597326	-0.74341	insig
pmp000607	C22H22O12	1-Demethyl orange blunt-leaf casein-2-O-β-D-glucoside	Quinones	Anthraquinone	-	687319	334215	299580	995442	663467	306134	1.48741	0.572806	insig
Wcfn008271	C14H8O4	Danthron; 1,8-Dihydroxyanthraquinone	Quinones	Anthraquinone	117-10-2	1.13172e+07	1.08368e+07	9.84492e+06	1.15406e+07	9.76719e+06	1.34652e+07	1.08669	0.119942	insig
Zbzp007301	C18H28O3	2-Methoxy-6-undecyl-1,4-benzoquinone	Quinones	Quinones	-	23099.2	17233.4	13387.4	8945.43	29334.2	28556.9	1.24416	0.315175	insig
pmn001343	C21H20O9	Chrysophanol-8-O-glucoside	Quinones	Anthraquinone	13241-28-6	79919.4	7974.33	47010	42127.7	65064	180635	2.13357	1.09327	insig
pmn001350	C20H24O9	Torachrysone-8-O-glucoside	Quinones	Naphthol	64032-49-1	24594.5	28021.4	26039.2	54723.5	52465.6	17236.3	1.58191	0.661668	insig
Smnp001863	C22H24O10	8-O-methyl-7-hydroxyaloin	Quinones	Anthraquinone	-	2.93145e+06	404922	1.90968e+06	1.84661e+06	2.11949e+06	3.66022e+06	1.45373	0.539755	insig
Lmzp002365	C22H24O11	Hesperetin-7-O-glucoside	Flavonoids	Flavanones	31712-49-9	1.71842e+06	2.12495e+06	1.22004e+06	1.52061e+06	1.50427e+06	3.05944e+06	1.20162	0.264986	insig
Wahp004841	C22H24O11	Homeriodictyol-7-O-β-O-glucoside	Flavonoids	Flavanones	-	1.71842e+06	2.12495e+06	1.22004e+06	1.52061e+06	1.50427e+06	3.05944e+06	1.20162	0.264986	insig
MWSHY0132	C21H20O11	Quercetin-3-O-rhamnoside(Quercitrin)	Flavonoids	Flavonols	522-12-3	9.13801e+06	2.52834e+07	1.39767e+07	1.39616e+07	1.15789e+07	9.9679e+06	0.733673	-0.446792	insig
Zmhp003514	C16H12O6	6,7,8-Tetrahydroxy-5-methoxyflavone	Flavonoids	Flavones	-	147442	113753	127424	88791.5	75983.7	77055.8	0.622283	-0.684358	insig
Lmdp004892	C24H22O14	Kaempferol-3-O-(6''-malonyl)galactoside*	Flavonoids	Flavonols	-	2.0592e+07	4.27312e+06	1.93438e+06	2.44089e+06	1.09049e+07	1.41218e+07	1.02493	0.0355239	insig
mws0918	C16H12O5	Prunetin (5,4'-Dihydroxy-7-methoxyisoflavone)	Flavonoids	Isoflavones	552-59-0	105337	9783.57	27494.3	47398.2	26927.4	64304.6	0.97206	-0.0408825	insig
Lmyp003139	C28H24O16	Quercetin-3-O-(6''-O-galloyl)galactoside*	Flavonoids	Flavonols	53171-28-1	208337	150314	156287	133811	173619	171253	0.929595	-0.105326	insig
Labp005025	C25H26O13	Malonyl isoSakuranin	Flavonoids	Flavanones	-	1.43585e+07	5.02834e+06	3.13782e+06	5.04714e+06	3.15424e+06	1.80113e+07	1.16373	0.21876	insig
mws0043	C21H22O8	Nobiletin (5,6,7,8,3',4'-Hexamethoxyflavone)	Flavonoids	Flavones	478-01-3	6015.25	9982.68	19021	12015.9	9990.72	20328.6	1.20892	0.273722	insig
Zayn005572	C28H24O15	Quercetin-3-(2''-galloyl)rhamnoside	Flavonoids	Flavonols	-	998270	2.21005e+06	809468	1.08458e+06	1.53252e+06	1.59131e+06	1.04744	0.0668739	insig
pme0321	C21H20O10	Kaempferol-7-O-rhamnoside*	Flavonoids	Flavonols	20196-89-8	8.87501e+06	4.17706e+07	2.1752e+07	3.73278e+07	2.47161e+07	1.36824e+07	1.04598	0.0648515	insig
Lmyp003349	C28H24O16	Quercetin-3-O-(6''-O-galloyl)glucoside*	Flavonoids	Flavonols	56316-75-7	79333.9	68273.9	86677.5	75457.7	109848	162813	1.48587	0.571312	insig
Wbtp005759	C15H10O7	1,2,5,7,8-pentahydroxy-3-methylanthracene-9,10-dione	Flavonoids	Other Flavonoids	-	635860	1.17669e+06	543255	397160	523658	588538	0.640695	-0.64229	insig
Lmhn004976	C16H12O6	Aracarpene 2	Flavonoids	Isoflavones	-	473583	378114	353597	279532	255055	193919	0.604422	-0.726373	insig
Lmdn007639	C15H12O4	3,9-Dihydroxypterocarpan	Flavonoids	Isoflavones	61135-91-9	145524	272838	265702	111942	275110	224710	0.894306	-0.161159	insig
Lmmn003398	C23H22O12	Kaempferol-3-O-(6''-O-acetyl)glucoside	Flavonoids	Flavonols	-	5.64548e+06	1.17568e+06	707434	1.32569e+06	313728	4.6888e+06	0.840557	-0.250583	insig
pme3475	C15H12O5	Butin; 7,3',4'-Trihydroxyflavanone	Flavonoids	Flavanones	492-14-8	476665	288613	205604	86444.7	198988	266211	0.568188	-0.815559	insig
Labn004865	C21H22O10	Hydroxy isoliquiritigenin glucoside	Flavonoids	Chalcones	-	1.36254e+07	1.10614e+07	7.39622e+06	1.64473e+07	1.60145e+07	2.17965e+07	1.69118	0.758032	insig
MWSHY0104	C21H20O11	Luteolin-7-O-glucoside (Cynaroside)*	Flavonoids	Flavones	5373-11-5	3.22752e+06	169180	2.45853e+06	2.81397e+06	2.88645e+06	4.29268e+06	1.7067	0.771207	insig
Xmyp005654	C21H20O11	Kaempferol-4'-O-glucoside	Flavonoids	Flavonols	-	3.22752e+06	169180	2.45853e+06	2.81397e+06	2.88645e+06	4.29268e+06	1.7067	0.771207	insig
pmb3023	C21H22O11	Eriodictyol-8-C-glucoside	Flavonoids	Flavanones	1023271-51-3	3.43351e+06	3.02229e+06	2.67205e+06	1.66075e+06	5.08744e+06	2.97859e+06	1.06561	0.0916861	insig
Lmyn006227	C15H10O5	Galangin (3,5,7-Trihydroxyflavone)	Flavonoids	Flavones	548-83-4	981217	51842.5	315775	296949	444602	330658	0.794916	-0.331126	insig
Lmmp004504	C15H10O6	2'-Hydroxygenistein	Flavonoids	Isoflavones	1156-78-1	283192	95139.8	211716	152728	171112	106514	0.729355	-0.455307	insig
MWSHY0058	C15H10O6	Luteolin (5,7,3',4'-Tetrahydroxyflavone)	Flavonoids	Flavones	491-70-3	283192	95139.8	211716	152728	171112	106514	0.729355	-0.455307	insig
Hmzp003994	C22H22O12	Pedaliin	Flavonoids	Flavones	22860-72-6	325198	390389	258910	161624	273440	590140	1.05203	0.0731823	insig
pmn001527	C22H32O12	Di-O-galloyl Methyl gallate	Flavonoids	Flavanols	-	7.54517e+06	3.38701e+06	2.74196e+06	898940	6.25089e+06	1.08674e+07	1.31761	0.397924	insig
NK10256198	C15H10O6	3,5,7,2'-Tetrahydroxyflavone; Datiscetin	Flavonoids	Flavones	480-15-9	33026.1	28808.1	17052.1	17363.2	16818.7	18024.2	0.661788	-0.595558	insig
MWSHY0202	C16H12O2	6-Methylflavone	Flavonoids	Flavones	29976-75-8	169961	235786	191356	283194	171701	159195	1.02845	0.0404713	insig
mws2118	C21H24O10	Phloretin-2'-O-glucoside (Phlorizin)	Flavonoids	Chalcones	60-81-1	9.8728e+06	5.63114e+06	9.1383e+06	8.5313e+06	1.37451e+07	1.81695e+07	1.64132	0.71486	insig
Lmyp003873	C28H24O16	Quercetin-3-O-(2''-O-galloyl)glucoside*	Flavonoids	Flavonols	69624-79-9	275761	199823	313102	433321	536701	214961	1.50248	0.587344	insig
mws1329	C21H20O12	Quercetin-7-O-glucoside*	Flavonoids	Flavonols	491-50-9	9.01087e+06	1.4148e+07	4.73968e+06	4.40864e+06	5.41348e+06	1.09038e+07	0.742904	-0.428753	insig
Wbtn004512	C21H22O12	1,8-dihydroxy-4,5-dimethoxy-3-{[(2s,3r,4s,5s,6r)-3,4,5-trihydroxy-6-(hydroxymethyl)oxan-2-yl]oxy}xanthen-9-one	Flavonoids	Other Flavonoids	-	985924	1.6055e+06	1.02451e+06	1.7591e+06	1.45161e+06	1.23175e+06	1.22858	0.296992	insig
Xmsn002700	C21H22O12	Taxifolin-3'-O-glucoside	Flavonoids	Flavanonols	31106-05-5	1.39331e+06	1.7626e+06	1.08138e+06	1.99585e+06	2.06894e+06	1.10581e+06	1.22026	0.287192	insig
pmb0639	C33H40O20	Apigenin-8-C-glucoside-7-O-Sophoroside	Flavonoids	Flavones	-	232678	3936.64	2339.13	6918.02	12745.9	439239	1.92047	0.941459	insig
mws0919	C21H20O10	Kaempferol-3-O-rhamnoside (Afzelin)(Kaempferin)*	Flavonoids	Flavonols	482-39-3	6.37064e+06	3.29168e+07	1.7649e+07	3.38362e+07	2.14621e+07	1.13282e+07	1.17019	0.226746	insig
Wbtn006715	C15H10O7	1,2,4,5,8-pentahydroxy-6-methylanthracene-9,10-dione	Flavonoids	Other Flavonoids	-	952190	1.59774e+06	741979	518482	596625	890094	0.609129	-0.71518	insig
mws0988	C16H12O7	Rhamnetin; 3,5,3',4'-Tetrahydroxy-7-Methoxyflavone	Flavonoids	Flavonols	90-19-7	698977	804795	481130	553530	686552	926944	1.09175	0.126649	insig
pmp001309	C21H20O12	6-Hydroxykaempferol-7-O-glucoside	Flavonoids	Flavonols	-	1.88777e+06	3.28115e+06	1.27975e+06	1.29184e+06	1.90164e+06	1.99765e+06	0.804992	-0.312953	insig
mws0064	C15H12O6	Eriodictyol (5,7,3',4'-Tetrahydroxyflavanone)	Flavonoids	Flavanones	552-58-9	171691	152850	146556	172127	184796	106149	0.982967	-0.0247854	insig
pme2960	C15H12O5	Naringenin chalcone; 2',4,4',6'-Tetrahydroxychalcone	Flavonoids	Chalcones	73692-50-9	284218	310334	211184	82156	316465	261841	0.8197	-0.286833	insig
mws0057	C21H22O11	Eriodictyol-7-O-glucoside	Flavonoids	Flavanones	38965-51-4	1.07749e+07	2.64141e+06	8.90708e+06	9.60417e+06	1.24062e+07	1.71747e+07	1.75534	0.811751	insig
Lmfp004055	C20H18O11	Morin-3-O-xyloside	Flavonoids	Flavonols	-	1.5292e+06	4.67835e+06	1.77201e+06	2.05438e+06	2.33089e+06	2.12281e+06	0.815594	-0.294077	insig
HJAP064	C25H24O15	Isorhamnetin-3-O-(6''-malonyl)glucoside	Flavonoids	Flavonols	-	361967	234537	108816	145543	127821	219009	0.698085	-0.518525	insig
pme1598	C22H24O11	Hesperetin-5-O-glucoside	Flavonoids	Flavanones	69651-80-5	9.54194e+06	1.30602e+07	4.76494e+06	4.56427e+06	4.68845e+06	1.15807e+07	0.761259	-0.393541	insig
Hmcp001829	C27H30O15	Quercetin-3,7-Di-O-rhamnoside	Flavonoids	Flavonols	28638-13-3	2754.47	76085.9	17184.4	44669.7	25537.3	9344.56	0.828449	-0.271516	insig
Wayn005694	C28H24O15	Tricetin 5-(2''-dihydroxybenzoylglucoside)	Flavonoids	Flavones	-	876051	3.31056e+06	2.02368e+06	3.15363e+06	2.13177e+06	1.74791e+06	1.13253	0.179543	insig
pmp000579	C22H22O11	Diosmetin-7-O-galactoside*	Flavonoids	Flavones	-	4.78303e+07	6.4038e+06	1.72521e+07	2.77088e+07	2.32086e+07	5.0957e+07	1.42509	0.511056	insig
Hmmp004965	C22H22O11	Diosmetin-7-O-glucoside*	Flavonoids	Flavones	20126-59-4	4.78303e+07	6.4038e+06	1.72521e+07	2.77088e+07	2.32086e+07	5.0957e+07	1.42509	0.511056	insig
Jmgn004021	C21H22O11	6-C-Glucosyl-2-Hydroxynaringenin	Flavonoids	Flavanones	-	1.16527e+07	9.42795e+06	8.06373e+06	7.31105e+06	1.66282e+07	1.20182e+07	1.23377	0.303075	insig
MWSHY0017	C15H12O5	Naringenin (5,7,4'-Trihydroxyflavanone)	Flavonoids	Flavanones	480-41-1	247599	255701	180114	68531.7	175711	243301	0.713394	-0.487229	insig
Lmmp002463	C28H32O16	Sexangularetin-3-O-glucoside-7-O-rhamnoside	Flavonoids	Flavonols	-	55991.4	231107	72233.8	81521.5	63246.1	92776.6	0.661071	-0.597123	insig
MWSHY0098	C15H14O7	Epigallocatechin*	Flavonoids	Flavanols	970-74-1	1.33792e+06	1.58558e+06	2.13425e+06	2.12351e+06	3.87137e+06	3.19584e+06	1.81716	0.861683	insig
Smgp004575	C21H20O12	Quercetin-5-O-β-D-glucoside	Flavonoids	Flavonols	-	2.32045e+06	5.35499e+06	1.76111e+06	1.21711e+06	1.97502e+06	2.40906e+06	0.593564	-0.752525	insig
Wbtp004863	C20H20O11	4-(beta-D-Glucopyranosyl)-7-methoxy-1,3,6-trihydroxy-9H-xanthene-9-one	Flavonoids	Other Flavonoids	-	209157	158460	141429	204716	238918	347180	1.55352	0.635539	insig
Zbdn007423	C11H12O4	6,7-Dimethoxy-4-chromanone	Flavonoids	Other Flavonoids	-	167626	76535.3	80736.5	189969	136641	82673	1.25972	0.333107	insig
Wbtp007858	C17H14O6	5-hydroxy-3-(4-hydroxyphenyl)-6,7-dimethoxychromen-4-one	Flavonoids	Isoflavones	1096-58-8	5595.2	9533.98	28740.5	28207.6	12228.1	38646	1.80265	0.85012	insig
mws0049	C15H14O7	Gallocatechin*	Flavonoids	Flavanols	970-73-0	1.60198e+06	1.67707e+06	2.2572e+06	2.79473e+06	4.3647e+06	3.73488e+06	1.96781	0.976594	insig
Lmmn004625	C21H22O11	Dihydrokaempferol-7-O-glucoside	Flavonoids	Flavanonols	-	841372	701853	799716	1.40953e+06	1.35737e+06	1.86773e+06	1.97812	0.984131	insig
Cmxn004016	C21H24O11	Dihydromarein	Flavonoids	Chalcones	-	2.25083e+06	1.50138e+06	2.77264e+06	2.74665e+06	2.45854e+06	2.7271e+06	1.2157	0.281793	insig
Lmmp002795	C22H22O11	Pratensein-7-O-glucoside	Flavonoids	Isoflavones	36191-03-4	1.21187e+06	1.45806e+06	704629	983519	1.02713e+06	1.2876e+06	0.977387	-0.0329979	insig
Lamp007647	C15H12O4	2',4,4'-Trihydroxychalcone*	Flavonoids	Chalcones	-	56772.1	120056	118054	52032.5	126144	90331.4	0.91056	-0.135174	insig
Labp006185	C25H24O13	Acacetin malonyl glucoside	Flavonoids	Flavones	-	3.01835e+06	7237.28	498530	1.27809e+06	1.28222e+06	4.07432e+06	1.88263	0.912752	insig
pmb2947	C45H38O18	Catechin-catechin-catechin	Flavonoids	Flavanols	-	1.28684e+06	1.34192e+06	836969	1.24834e+06	1.69322e+06	719445	1.05635	0.0790838	insig
Lmmp007480	C15H12O4	2,4,4'-trihydroxychalcone*	Flavonoids	Chalcones	-	59588.3	125852	110860	61155.4	136843	79538.3	0.936673	-0.094383	insig
Lmdn003665	C29H36O15	Farrerol-5,7-di-O-glucoside	Flavonoids	Flavanones	-	94494.6	96341.2	35069.2	45106.2	25764.2	49683	0.533647	-0.906043	insig
MWS20151	C15H10O5	Apigenin; 4',5,7-Trihydroxyflavone	Flavonoids	Flavones	520-36-5	268058	16507.8	98771.4	97774.6	125824	111985	0.875426	-0.191943	insig
pmp001105	C33H40O20	Kaempferol-3-O-neohesperidoside-7-O-glucoside	Flavonoids	Flavonols	-	34566.6	28911.8	13480.6	11474.8	9401.33	35975.9	0.738732	-0.436878	insig
mws1434	C21H20O10	Apigenin-6-C-glucoside (Isovitexin)*	Flavonoids	Flavones	38953-85-4	33701.7	1877.69	10970.9	4681.54	4230.11	28702.8	0.80804	-0.307502	insig
mws0048	C21H20O10	Apigenin-8-C-Glucoside (Vitexin)*	Flavonoids	Flavones	3681-93-4	33701.7	1877.69	10970.9	4681.54	4230.11	28702.8	0.80804	-0.307502	insig
MWSHY0189	C21H20O10	Apigenin-7-O-glucoside(Cosmosiin)	Flavonoids	Flavones	578-74-5	2.77841e+06	161625	1.68217e+06	2.29849e+06	2.5504e+06	3.12094e+06	1.72425	0.785966	insig
Lamp006438	C26H28O13	Astrapterocarpan-3-O-malonyl glucoside	Flavonoids	Other Flavonoids	-	911646	80541.6	28438.3	293468	31349.5	813808	1.11561	0.157839	insig
HJN041	C21H24O11	Epicatechin glucoside*	Flavonoids	Flavanols	-	1.55812e+06	538477	343936	840622	724430	1.12558e+06	1.10248	0.140751	insig
MWSHY0080	C27H30O15	Luteolin-7-O-neohesperidoside (Lonicerin)	Flavonoids	Flavones	25694-72-8	8.85091e+06	1.34362e+07	2.6163e+06	1.41896e+06	1.26214e+06	1.01755e+07	0.51626	-0.953831	insig
Lmlp005236	C21H22O11	Dihydrokaempferol-3-O-glucoside	Flavonoids	Flavanonols	31049-08-8	1.30382e+07	5.48912e+06	1.15516e+07	1.39542e+07	1.65498e+07	2.07402e+07	1.70366	0.76864	insig
Wbtp003421	C20H20O11	1,6-dihydroxy-7-methoxy-5-{[(2s,3r,4s,5s,6r)-3,4,5-trihydroxy-6-(hydroxymethyl)oxan-2-yl]oxy}xanthen-9-one	Flavonoids	Other Flavonoids	-	395065	47955	30527.2	29762.5	51342.5	499184	1.22541	0.293263	insig
Hajp007218	C16H12O6	5,7,3',5'-tetrahydroxy-6-methylfavanone	Flavonoids	Flavones	-	162645	115823	131428	98181.2	87477.1	72804	0.630558	-0.6653	insig
MWSHC20110	C16H12O6	8-Methoxyapigenin	Flavonoids	Flavones	57096-02-3	162645	115823	131428	98181.2	87477.1	72804	0.630558	-0.6653	insig
Lmsp004301	C21H22O11	3',5,5',7-Tetrahydroxyflavanone-7-O-glucoside	Flavonoids	Flavanones	-	1.21473e+07	5.32759e+06	1.24298e+07	1.16736e+07	1.78894e+07	2.11056e+07	1.69434	0.760721	insig
pmp000587	C24H22O14	Luteolin-7-O-(6''-malonyl)glucoside	Flavonoids	Flavones	-	1.71495e+07	6.08806e+06	3.69136e+06	6.53312e+06	4.84951e+06	1.70918e+07	1.05739	0.0805121	insig
Wbtp005060	C22H24O11	2,3,5-trimethoxy-1-{[(2s,3r,4s,5s,6r)-3,4,5-trihydroxy-6-(hydroxymethyl)oxan-2-yl]oxy}xanthen-9-one	Flavonoids	Other Flavonoids	-	2.2858e+06	1.22228e+06	1.47129e+06	1.65425e+06	1.53573e+06	3.30662e+06	1.3047	0.383722	insig
Xmgp006913	C20H20O5	2,4,2',4'-tetrahydroxy-3'-prenylchalcone	Flavonoids	Chalcones	-	253744	156685	163967	278563	161205	88661.8	0.919975	-0.120334	insig
Hmcp002539	C22H22O11	Isorhamnetin-3-O-rhamnoside	Flavonoids	Flavonols	-	3.13024e+06	1.3096e+07	2.92983e+06	4.62803e+06	2.47146e+06	4.19931e+06	0.589828	-0.761635	insig
Lmdp003509	C20H18O11	Quercetin-3-O-xyloside (Reynoutrin)	Flavonoids	Flavonols	549-32-6	1.76497e+06	4.49992e+06	2.05121e+06	2.04496e+06	2.06389e+06	2.02154e+06	0.73717	-0.439931	insig
MWSHY0162	C27H30O17	Quercetin-3-O-sophoroside (Baimaside)	Flavonoids	Flavonols	18609-17-1	133463	115401	68548.4	127697	108223	115939	1.10852	0.14864	insig
Lmmp002334	C33H40O21	Quercetin-3-O-rutinoside-7-O-glucoside*	Flavonoids	Flavonols	-	79831.4	124301	51323.7	50619.1	46306.8	47676.4	0.566054	-0.820987	insig
Lmpp003228	C31H29O15+	Petunidin-3-O-(6''-O-caffeoyl)glucoside	Flavonoids	Anthocyanidins	-	71752.1	106892	23381.4	65365.2	31385.7	28424.1	0.6196	-0.690592	insig
Lajp002779	C45H38O19	Gallocatechin-(4α->8)-Catechin-(4α->8)-Catechin	Flavonoids	Flavanols	87421-89-4	312545	869783	686727	822983	2.05345e+06	545065	1.8306	0.872319	insig
Lmjp004941	C16H12O6	3,5,4'-Trihydroxy-7-methoxyflavone (Rhamnocitrin)	Flavonoids	Flavonols	569-92-6	153969	99993.3	123543	85942	68819.6	80610.6	0.623493	-0.681554	insig
Hmcp001598	C27H30O16	Isorhamnetin-3-O-(2''-O-xylosyl)glucoside	Flavonoids	Flavonols	-	255991	91981.4	181667	209244	251318	191699	1.23152	0.300442	insig
Hmbp002730	C15H10O6	Isoscutellarein	Flavonoids	Flavones	41440-05-5	263797	122205	236877	163366	182088	115272	0.739672	-0.435043	insig
MW0136833	C15H10O4	7,3'-Dihydroxyflavone	Flavonoids	Flavones	108238-40-0	399624	213007	211663	366853	336878	436302	1.38304	0.467844	insig
mws1361	C21H22O11	Taxifolin-3-O-rhamnoside (Astilbin)	Flavonoids	Flavanonols	29838-67-3	660723	2.1246e+06	929304	2.17759e+06	888883	1.12468e+06	1.12828	0.174128	insig
Lmhn005475	C29H22O14	7,4'-Di-O-galloyltricetiflavan	Flavonoids	Flavanols	-	2.91335e+06	321319	512248	222132	3.04708e+06	902808	1.11345	0.155042	insig
Lmbp003668	C20H18O10	Kaempferol-3-O-arabinoside	Flavonoids	Flavonols	-	305795	262392	156464	193929	169765	284491	0.894479	-0.160881	insig
Zmjp003291	C27H30O15	Vitexin-2''-O-galactoside	Flavonoids	Flavones	-	260916	22029.4	136861	228135	246435	339663	1.93954	0.955716	insig
mws0058	C16H12O6	Diosmetin (5,7,3'-Trihydroxy-4'-methoxyflavone)	Flavonoids	Flavones	520-34-3	501763	351861	389624	254482	259910	210955	0.583428	-0.777373	insig
Lajp005753	C23H24O12	5,3'-dihydroxy-6,7,4'-trimethoxyflavone-8-O-β-D-glucoside	Flavonoids	Flavones	-	47058.9	48456.9	59707.5	61778.6	179947	28228	1.73913	0.798368	insig
Lmgp004829	C23H24O12	5,7,4'-Trihydroxy-6,8-dimethoxyisoflavone-7-O-galactoside	Flavonoids	Isoflavones	-	47058.9	48456.9	59707.5	61778.6	179947	28228	1.73913	0.798368	insig
Lcyp000678	C23H24O12	Prudomenin	Flavonoids	Flavonols	-	47058.9	48456.9	59707.5	61778.6	179947	28228	1.73913	0.798368	insig
Lcyp000688	C21H22O9	Verecundin(Pinocembrin-5-glucoside)	Flavonoids	Flavones	-	1.22583e+06	1.41984e+06	760071	705501	1.41683e+06	3.10388e+06	1.53453	0.617796	insig
HJN090	C21H22O10	Butin-7-O-glucoside	Flavonoids	Flavanones	-	1.17154e+07	1.07954e+07	6.92594e+06	1.30497e+07	1.7783e+07	2.23104e+07	1.80534	0.852268	insig
Zmsp004363	C23H22O13	Quercetin-3-O-(6''-O-acetyl)glucoside	Flavonoids	Flavonols	-	19136.6	26528.2	14816.1	8967.05	9	28465.7	0.619067	-0.691832	insig
Lmbp002336	C27H30O16	Quercetin-3-O-(2''-O-rhamnosyl)galactoside	Flavonoids	Flavonols	-	1.30988e+06	9.83261e+06	4.32928e+06	5.54449e+06	2.44645e+06	1.57553e+06	0.618318	-0.69358	insig
mws1422	C15H14O5	Epiafzelechin	Flavonoids	Flavanols	24808-04-6	101525	113550	175854	154350	325303	67175.5	1.39879	0.484184	insig
Lasp006294	C25H24O13	Malonyltrifolirhizin	Flavonoids	Other Flavonoids	-	3.08653e+06	9156.33	491170	1.04218e+06	1.26543e+06	4.81553e+06	1.9859	0.989795	insig
Lmsp004670	C27H30O15	Kaempferol-3-O-glucoside-7-O-rhamnoside*	Flavonoids	Flavonols	2392-95-2	8.57556e+06	1.43606e+07	3.47151e+06	1.92544e+06	1.84586e+06	1.21259e+07	0.60199	-0.732189	insig
pmp000588	C25H24O14	Diosmetin-7-O-(6''-malonyl)glucoside	Flavonoids	Flavones	-	169861	5024.06	52277	84633.1	69663.3	185121	1.49417	0.579341	insig
Hagn002801	C20H18O8	5,6,7,5'-tetramethoxy-3',4'-methylenedioxyflavonoid	Flavonoids	Flavones	-	1.06667e+07	1.37709e+07	1.23374e+07	2.34152e+07	1.55297e+07	1.31315e+07	1.41608	0.501901	insig
Lmjp003655	C22H22O11	6-C-MethylKaempferol-3-glucoside	Flavonoids	Flavones	-	4.31187e+07	5.52279e+06	1.89798e+07	2.70405e+07	2.55202e+07	6.59055e+07	1.75191	0.808926	insig
Zmpn002908	C26H28O16	Isoetin-7-O-glucoside-2'-O-arabinoside	Flavonoids	Flavones	-	211681	15416.3	14189.2	28763.4	15158.3	28822.8	0.301486	-1.72984	insig
pmb0608	C25H24O14	Chrysoeriol-7-O-(6''-malonyl)glucoside	Flavonoids	Flavones	-	5.06267e+06	154101	1.40932e+06	3.36119e+06	1.75646e+06	6.94437e+06	1.82038	0.864242	insig
Lmfn004036	C20H18O11	Morin-3-O-lyxoside	Flavonoids	Flavonols	-	110688	251474	67754.3	163529	77064	185287	0.990612	-0.0136083	insig
Lmmp003767	C21H18O12	Kaempferol-7-O-glucuronide	Flavonoids	Flavonols	-	37513.2	30738.3	24845.3	28873.9	19040	54680.2	1.10202	0.140144	insig
MWSprf050	C29H36O15	Methylhesperidin	Flavonoids	Flavanones	11013-97-1	2.84105e+07	3.01291e+07	1.29705e+07	1.2815e+07	8.37493e+06	2.54155e+07	0.651731	-0.617651	insig
Lmtn002796	C21H22O11	Aromadendrin-7-O-glucoside	Flavonoids	Flavanonols	28189-90-4	6.93675e+06	3.83436e+06	5.2126e+06	7.72708e+06	7.18048e+06	5.74394e+06	1.29203	0.369645	insig
mws1068	C15H10O6	Kaempferol (3,5,7,4'-Tetrahydroxyflavone)	Flavonoids	Flavonols	520-18-3	63411.5	33974.7	27552	30364.3	27254.9	18758.3	0.611322	-0.709996	insig
MW0131473	C17H14O8	5,7,3',4'-Tetrahydroxy-6,8-dimethoxyflavone	Flavonoids	Flavones	57093-50-2	477162	562594	284925	267911	830966	886541	1.49879	0.583797	insig
Wayn004603	C21H18O13	Tricetin 3'-glucuronide	Flavonoids	Flavones	-	937453	5.54478e+06	2.31159e+06	4.3407e+06	2.01466e+06	6.7804e+06	1.49375	0.578936	insig
MWSHY0064	C28H32O16	Isorhamnetin-3-O-neohesperidoside	Flavonoids	Flavonols	55033-90-4	132386	279950	83018.9	75402	57844.9	137481	0.546533	-0.871618	insig
Lmjp002906	C22H22O12	Rhamnetin-3-O-Glucoside	Flavonoids	Flavonols	27875-34-9	1.80247e+06	1.02341e+06	413240	450457	291590	1.93195e+06	0.825533	-0.276602	insig
mws0091	C21H20O12	Quercetin-3-O-glucoside (Isoquercitrin)*	Flavonoids	Flavonols	482-35-9	1.09704e+07	1.70104e+07	5.88188e+06	5.95915e+06	8.13669e+06	1.13366e+07	0.751046	-0.413026	insig
pmp000384	C21H22O9	Isoliquiritin	Flavonoids	Chalcones	5041-81-6	1.80377e+06	4.20476e+06	4.31203e+06	2.66597e+06	5.71755e+06	1.46835e+07	2.23505	1.16031	insig
Lmpp003465	C21H20O13	Myricetin-3-O-β-D-glucoside*	Flavonoids	Flavonols	19833-12-6	6.91482e+06	3.29078e+06	4.71378e+06	3.40899e+06	6.41892e+06	1.58061e+07	1.71817	0.780871	insig
Lmgp004731	C21H20O10	Genistein-7-O-galactoside	Flavonoids	Isoflavones	-	2.47463e+06	123593	1.67759e+06	2.19089e+06	2.67779e+06	3.22966e+06	1.89399	0.921429	insig
MWSHY0062	C16H14O4	2',4'-Dihydroxy-4-methoxychalcone; (E)-Cardamonin	Flavonoids	Chalcones	19309-14-9	7138.67	9120.21	11496.3	10045.5	10006.2	7546.97	0.994359	-0.00816138	insig
mws0856	C21H20O12	Quercetin-4'-O-glucoside (Spiraeoside)*	Flavonoids	Flavonols	20229-56-5	8.30339e+06	1.61088e+07	4.28051e+06	5.10688e+06	6.67204e+06	1.0529e+07	0.77748	-0.363123	insig
Lmmp001947	C21H20O13	Gossypetin-3-O-glucoside	Flavonoids	Flavonols	-	6.5379e+06	2.95458e+06	3.94967e+06	3.82221e+06	7.80489e+06	1.73988e+07	2.15932	1.11057	insig
Lmhn004030	C15H14O6	5,7,3',4',5'-Pentahydroxyflavan (Tricetiflavan)	Flavonoids	Flavanols	-	7.89213e+06	1.03697e+07	6.68368e+06	8.74249e+06	1.44706e+07	8.74062e+06	1.28094	0.357205	insig
Lmpn006208	C22H22O11	8-Methoxykaempferol-7-O-rhamnoside	Flavonoids	Flavonols	-	155269	927286	382160	516648	256302	279745	0.718703	-0.476533	insig
pme1611	C21H22O10	Isohemiphloin	Flavonoids	Flavanones	3682-02-8	155674	74725.6	98446.6	99635.6	252991	249589	1.8313	0.87287	insig
Lmcp003788	C22H22O12	Isotamarixin	Flavonoids	Flavonols	-	558805	427376	274038	235350	134130	466917	0.663692	-0.591414	insig
MWSHY0100	C20H18O11	Avicularin(Quercetin-3-O-α-L-arabinofuranoside)	Flavonoids	Flavonols	572-30-5	1.6745e+06	3.89767e+06	1.60125e+06	2.08722e+06	2.0442e+06	2.18559e+06	0.880613	-0.183419	insig
mws0089	C21H20O11	Kaempferol-7-O-glucoside	Flavonoids	Flavonols	16290-07-6	159733	85013.3	94603.6	142624	135449	277562	1.63735	0.711362	insig
pme3440	C15H12O5	Butein	Flavonoids	Chalcones	487-52-5	224257	92828.3	123000	53623.5	106157	71661	0.525902	-0.927133	insig
Lcyp000677	C22H22O10	Prunitrin	Flavonoids	Isoflavones	154-36-9	1.17748e+06	13301.3	85010.7	114810	157619	436600	0.555757	-0.847474	insig
MWSHY0067	C27H30O16	Quercetin-3-O-rutinoside (Rutin)	Flavonoids	Flavonols	153-18-4	4.39347e+07	4.50213e+07	2.82104e+07	1.29094e+07	1.18547e+07	3.66404e+07	0.52408	-0.932142	insig
mws0061	C21H20O12	Quercetin-3-O-galactoside (Hyperin)*	Flavonoids	Flavonols	482-36-0	1.37843e+07	2.56806e+07	8.68425e+06	8.30442e+06	1.01613e+07	2.11863e+07	0.823525	-0.280115	insig
Lmdp002969	C21H20O13	Myricetin-3-O-galactoside*	Flavonoids	Flavonols	15648-86-9	6.38587e+06	3.45206e+06	4.04168e+06	3.55359e+06	6.44037e+06	1.29754e+07	1.6549	0.726744	insig
Lahp004470	C22H18O10	(-)-(2R)-5,7,3',4',5'-entahydroxyflavan-7-gallate	Flavonoids	Other Flavonoids	-	838563	173952	157398	255075	316106	304479	0.748483	-0.417958	insig
Lmhn004960	C22H18O10	7-O-Galloyltricetiflavan	Flavonoids	Flavanols	-	1.55947e+07	3.2541e+07	9.0785e+06	1.39514e+07	3.61278e+07	2.87486e+07	1.37777	0.462332	insig
MWSslk237	C22H22O11	Hispidulin-7-O-glucoside(Homoplantaginin)	Flavonoids	Flavones	17680-84-1	4.66335e+07	3.65896e+06	1.82397e+07	2.9115e+07	2.07868e+07	5.00559e+07	1.45855	0.544538	insig
Zmhn001036	C21H22O10	Choerospondin	Flavonoids	Flavanones	81202-36-0	1.37397e+06	392051	361501	1.01043e+06	1.25193e+06	1.36199e+06	1.70355	0.768544	insig
pmp000589	C24H22O15	Quercetin-7-O-(6''-malonyl)glucoside	Flavonoids	Flavonols	-	3.62567e+07	1.33401e+07	7.49282e+06	8.30394e+06	6.18515e+06	2.40091e+07	0.674347	-0.568437	insig
Zmhp002814	C16H12O6	5,7,8-Tetrahydroxy-6-methoxyflavone*	Flavonoids	Flavones	-	59461.8	64911	34000.4	14593.7	55514.9	60645.2	0.825606	-0.276475	insig
Li512111	C24H24O13	Isorhamnetin-3-O-(6''-acetylglucoside)	Flavonoids	Flavonols	-	91311.1	60381.1	29828.7	36546.3	22688.2	41159.8	0.553073	-0.854459	insig
HJN055	C21H24O10	Dihydrocharcone-4'-O-glucoside	Flavonoids	Chalcones	-	1.54581e+07	9.19137e+06	1.23601e+07	1.34475e+07	2.40973e+07	2.85195e+07	1.78506	0.835974	insig
mws1299	C21H20O11	Luteolin-8-C-glucoside (Orientin)	Flavonoids	Flavones	28608-75-5	42548.7	10376.7	33234.9	29945.4	35460.7	35999.2	1.17694	0.235039	insig
mws0040	C15H10O4	Chrysin	Flavonoids	Flavones	480-40-0	22650	2382.25	9138.66	5173.72	7553.47	17235	0.876833	-0.189626	insig
Hmpp003270	C21H20O11	Luteolin-4'-O-glucoside*	Flavonoids	Flavones	6920-38-3	2.11661e+06	1.63619e+06	1.17076e+06	1.73145e+06	1.23833e+06	2.37012e+06	1.08456	0.11711	insig
Lmsn004797	C21H24O11	3-Hydroxyphloretin-4'-O-glucoside	Flavonoids	Chalcones	-	301582	117053	143370	385842	288660	263210	1.66851	0.738561	insig
pmn001642	C23H20O13	Kaempferol-3-O-(2''-O-acetyl)glucuronide	Flavonoids	Flavonols	-	633271	1.18953e+06	630928	518812	1.37803e+06	374460	0.925652	-0.111459	insig
Lmmp002796	C27H30O17	Gossypetin-3-O-rutinoside	Flavonoids	Flavonols	-	3.11291e+06	858589	1.27409e+06	1.08286e+06	1.5449e+06	5.96961e+06	1.63897	0.712792	insig
pmf0027	C21H21O11+	Cyanidin-3-O-galactoside	Flavonoids	Anthocyanidins	142506-26-1	1.27502e+06	1.32582e+07	4.7318e+06	585580	1.33963e+07	9.35743e+06	1.21149	0.276779	insig
MWSHY0180	C22H22O10	Glycitin	Flavonoids	Isoflavones	40246-10-4	914268	3216147	1.40322e+06	680087	1.59157e+06	2.06242e+06	0.783225	-0.352502	insig
Lasp002993	C26H30O9	Isobavachalcone glucoside	Flavonoids	Chalcones	-	688611	1.66911e+06	2.12671e+06	1.55269e+06	1.20612e+06	1.34888e+06	0.91599	-0.126595	insig
Lmjp002596	C26H28O16	Quercetin-3-O-sambubioside	Flavonoids	Flavonols	83048-35-5	84161.8	60685.9	39570.6	151851	64866.1	45851	1.42377	0.509712	insig
Lmdn006025	C15H12O6	2-Hydroxy-2,3-dihydrogenistein	Flavonoids	Isoflavones	-	272322	242871	177673	121611	157128	474090	1.08654	0.119747	insig
Lmmp000897	C30H26O14	Gallocatechin-(4α→8)-gallocatechin	Flavonoids	Flavanols	-	406974	223836	117249	314708	292094	399160	1.34476	0.427352	insig
mws0051	C16H12O5	Acacetin	Flavonoids	Flavones	480-44-4	38151.9	1295.84	7210.21	19461.1	8398.58	23695	1.10495	0.143979	insig
Zmhp006502	C25H24O14	Kaempferide-3-O-(6''-malonyl)glucoside	Flavonoids	Flavonols	-	978441	177523	51295.5	159159	19104.3	923013	0.912212	-0.132559	insig
Hajp003546	C21H24O10	catechin-3-O-α-L-rhamnopyranoside	Flavonoids	Flavanols	103630-03-1	1.35515e+06	26642.3	49084.9	42610	43362.9	972889	0.740008	-0.434388	insig
Hmpn005101	C21H24O11	Sieboldin	Flavonoids	Chalcones	18777-73-6	569277	142422	216400	587471	530032	401682	1.63688	0.710946	insig
Hmpp002612	C27H30O16	Luteolin-7-O-gentiobioside	Flavonoids	Flavones	-	442970	38101.3	300283	467867	357359	380183	1.54272	0.625474	insig
Zmhp005139	C25H24O15	Tamarixetin-3-O-(6''-malonyl)glucoside	Flavonoids	Flavonols	-	386922	238535	171159	117949	186418	242596	0.686608	-0.542442	insig
Wayn004373	C28H24O16	Tricetin 5-(4''-galloylrhamnoside)	Flavonoids	Flavones	-	645379	1.28527e+06	564760	474156	1.04729e+06	1.23734e+06	1.10555	0.14476	insig
pmp001310	C27H30O17	6-Hydroxykaempferol-3,6-O-Diglucoside	Flavonoids	Flavonols	-	101286	106754	69127.3	103115	90327.1	110530	1.09671	0.133186	insig
Hmln002321	C24H22O15	Quercetin-3-O-(6''-O-malonyl)glucoside	Flavonoids	Flavonols	-	199433	109667	41449.5	66370.3	28192.8	151201	0.701084	-0.512342	insig
Lmtp004126	C24H22O16	Myricetin-3-O-(6''-malony)glucoside	Flavonoids	Flavonols	-	242269	53773.9	147504	131659	61789.9	347146	1.2188	0.285465	insig
pmb0550	C21H21O11+	Cyanidin-3-O-glucoside (Kuromanin)	Flavonoids	Anthocyanidins	47705-70-4	1.89957e+06	1.46318e+07	5.10712e+06	869448	1.38611e+07	9.60866e+06	1.12481	0.169683	insig
Lmbp002592	C27H30O16	Kaempferol-3,7-O-diglucoside*	Flavonoids	Flavonols	25615-14-9	370944	24059.3	169160	322084	301107	376960	1.7728	0.826031	insig
Zblp003803	C15H14O5	2,4,2',5'-Tetrahydroxydihydrochalcone	Flavonoids	Chalcones	-	227337	237554	868567	670410	535102	585028	1.34278	0.425223	insig
mws4183	C20H18O11	Quercetin-3-O-arabinoside	Flavonoids	Flavonols	22255-13-6	82367.4	242057	87819.2	162329	97991.1	176635	1.05994	0.0839883	insig
pme3285	C15H14O5	Afzelechin (3,5,7,4'-Tetrahydroxyflavan)	Flavonoids	Flavanols	2545-00-8	14213.3	1.2203e+06	468712	226713	934219	60388.3	0.717061	-0.479832	insig
Hmjp003123	C21H18O13	Quercetin-5-O-glucuronide	Flavonoids	Flavonols	-	742732	4.51689e+06	1.6636e+06	2.47266e+06	1.14995e+06	5.06667e+06	1.25509	0.327794	insig
pma6640	C22H22O12	3'-O-Methyltricetin-7-O-glucoside	Flavonoids	Flavones	-	498533	241212	279005	574015	388413	335604	1.27414	0.349526	insig
Lajp002668	C45H38O20	Catechin-(4α->8)-Gallocatechin-(4α->8)-Gallocatechin	Flavonoids	Flavanols	-	209530	343327	435502	499919	679187	463981	1.66244	0.733301	insig
mws0054	C15H14O6	Catechin	Flavonoids	Flavanols	154-23-4	2.58169e+07	3.5703e+07	1.48775e+07	2.45773e+07	4.13321e+07	3.17013e+07	1.27767	0.353515	insig
Wbtp006564	C16H12O7	(2s)-4,8,10-trihydroxy-2-methoxy-1h,2h-furo[3,2-a]xanthen-11-one	Flavonoids	Other Flavonoids	-	222329	184389	44782.9	107285	36478	103308	0.547223	-0.8698	insig
Lmyp003500	C28H24O15	Kaempferol-3-O-(2''-galloyl)galactoside*	Flavonoids	Flavonols	-	8.71104e+06	173622	7.99498e+06	8.18168e+06	5.9792e+06	1.2799e+07	1.59718	0.675531	insig
pmp000344	C15H10O5	3',4',7-Trihydroxyflavone	Flavonoids	Flavones	2150-11-0	24740.4	26569.6	12916.4	10376.2	24853.5	22785	0.903284	-0.146748	insig
Lmyp004617	C21H22O9	Pinocembrin-7-O-glucoside (Pinocembroside)	Flavonoids	Flavanones	75829-43-5	1.12153e+06	1.3046e+06	691484	735908	1.41286e+06	3.31678e+06	1.75312	0.809925	insig
Lmsp011263	C18H16O6	6-Hydroxy-5,7,4'-trimethoxyflavone	Flavonoids	Flavones	6938-19-8	1117.81	1693.25	6133.34	14928.2	1675.11	4257.26	2.33225	1.22172	insig
mws1000	C15H12O6	Fustin	Flavonoids	Flavanonols	20725-03-5	242091	53707.2	56955.3	57966	56478.4	26579.3	0.399779	-1.32272	insig
pmb0618	C28H34O16	Hesperetin-8-C-glucoside-3'-O-glucoside	Flavonoids	Flavonols	-	364174	464561	324593	305274	467973	1.22799e+06	1.73519	0.795091	insig
pmp001106	C27H30O15	Vitexin-2''-O-glucoside	Flavonoids	Flavones	61360-94-9	195531	40045.6	104858	67375.9	142890	179887	1.14604	0.19666	insig
mws0905	C16H14O4	Medicarpin	Flavonoids	Isoflavones	32383-76-9	13517.5	15401.4	15616	12333.5	16012.2	5270.21	0.754821	-0.405793	insig
Lmdp004307	C23H26O10	Farrerol-7-O-glucoside	Flavonoids	Flavanones	885044-12-2	1.46818e+06	1.64178e+06	516963	865714	616662	1.62588e+06	0.856993	-0.222644	insig
MWSHY0061	C27H30O15	Kaempferol-3-O-neohesperidoside*	Flavonoids	Flavonols	32602-81-6	1.01836e+07	1.11772e+07	4.63353e+06	1.56154e+06	1.38409e+06	1.10445e+07	0.538198	-0.89379	insig
pmb3042	C23H24O12	Tricin-5-O-Glucoside	Flavonoids	Flavones	32769-00-9	79037.1	131184	8678.89	125478	110226	151095	1.76701	0.821314	insig
Zmdn002400	C21H24O11	Epicatechin-3'-O-β-D-glucopyranoside*	Flavonoids	Flavanols	-	893140	914614	583680	1.11843e+06	1.15731e+06	743713	1.26261	0.336411	insig
Zmdn002353	C21H24O11	Epicatechin-6-C-β-D-glucopyranoside	Flavonoids	Flavanols	-	893140	914614	583680	1.11843e+06	1.15731e+06	743713	1.26261	0.336411	insig
mws0913	C21H20O11	Kaempferol-3-O-galactoside (Trifolin)	Flavonoids	Flavonols	23627-87-4	5.19268e+07	1.06943e+07	4.03748e+07	5.99977e+07	5.70574e+07	5.52878e+07	1.6733	0.742694	insig
Lmsn006036	C35H32O19	3-Hydroxyphloretin-4'-O-(4'',6''-di-O-galloyl)glucoside	Flavonoids	Chalcones	-	1.11452e+06	1.97539e+06	1.75689e+06	2.37223e+06	8.0701e+06	99683	2.17505	1.12105	insig
Lmtp005305	C22H22O12	Mearnsetin-3-O-rhamnoside (Mearnsitrin)	Flavonoids	Flavones	30484-88-9	664297	122764	40606.5	153544	92417	404428	0.785809	-0.347749	insig
Lmlp005572	C21H20O10	Galangin-7-O-glucoside	Flavonoids	Flavones	-	2.51938e+06	141279	1.68925e+06	1.98254e+06	2.84126e+06	3.20715e+06	1.84623	0.884586	insig
Hagn002504	C19H16O7	5,7,5'-Trimethoxy-3',4'-methylenedioxyflavonoid	Flavonoids	Flavones	-	2.39462e+07	1.54663e+07	2.23396e+07	2.30809e+07	1.63209e+07	1.63571e+07	0.902949	-0.147284	insig
Wayn005907	C23H22O12	Quercetin 3-(2''-acetylrhamnoside)	Flavonoids	Flavonols	-	8353.64	47485	14797.3	8271.02	66517.8	7851.12	1.16994	0.226438	insig
HJN087	C21H22O10	Naringenin-4'-O-glucoside*	Flavonoids	Flavanones	-	4.22276e+06	3.37936e+06	3.0505e+06	3.99364e+06	6.35014e+06	6.85218e+06	1.61425	0.690861	insig
Zajn002491	C21H24O11	catechin-4-β-D-galactopyranoside*	Flavonoids	Flavanols	-	843644	1.10919e+06	744388	1.2435e+06	1.21447e+06	617022	1.14006	0.189114	insig
MWSHY0077	C15H10O6	Fisetin	Flavonoids	Flavonols	528-48-3	41225	131626	38884.6	114895	44466.7	15713.5	0.826856	-0.274292	insig
MWSslk141	C29H36O15	Hesperidin methylchalcone	Flavonoids	Chalcones	24292-52-2	2.743e+07	3.32298e+07	1.40869e+07	1.1648e+07	1.02361e+07	2.30567e+07	0.601243	-0.73398	insig
MWSslk002	C21H20O10	Sophoricoside	Flavonoids	Isoflavones	152-95-4	2.40372e+06	113377	1.66192e+06	1.90621e+06	3.14924e+06	3.08222e+06	1.94727	0.961454	insig
MWSHY0123	C16H12O5	Wogonin (5,7-Dihydroxy-8-Methoxyflavone)	Flavonoids	Flavones	632-85-9	16239.9	3393.6	2580.77	7474.92	4635.65	11804.3	1.07655	0.106422	insig
Lmpp003815	C31H29O14+	Petunidin-3-O-(6''-O-p-Coumaroyl)glucoside	Flavonoids	Anthocyanidins	-	92503.6	257102	110819	118020	55289.9	164397	0.733468	-0.447194	insig
Lmyp003599	C28H24O15	Kaempferol-3-O-(6''-galloyl)glucoside*	Flavonoids	Flavonols	56317-05-6	8.2343e+06	133765	7.50661e+06	6.91053e+06	9.68861e+06	1.2555e+07	1.83652	0.876972	insig
Lahp003408	C21H22O11	2-(3,4-dihydroxyphenyl)-4h-chromene-3,5,7-triol-glucoside	Flavonoids	Flavanols	-	1.98622e+06	1.82378e+06	1.19583e+06	891100	2.11971e+06	2.12433e+06	1.02583	0.0367961	insig
Zajp002650	C27H30O15	Vitexin-7-O-glucoside	Flavonoids	Flavones	-	83705.1	25177.9	15261.4	21163.3	43835	54457.9	0.962235	-0.0555383	insig
mws0032	C15H10O8	Myricetin	Flavonoids	Flavonols	529-44-2	12620.2	50486.9	53414.8	41504.1	42242	32399.5	0.996769	-0.00466827	insig
Lssp210056	C21H20O12	Quercetin3-O-galactoside	Flavonoids	Flavonols	-	1.84903e+06	3.61038e+06	1.2885e+06	1.20261e+06	2.02875e+06	2.10518e+06	0.790843	-0.338537	insig
mws0072	C21H20O10	Apigenin-5-O-glucoside	Flavonoids	Flavones	28757-27-9	1.77242e+06	122256	395910	783050	686226	1.02155e+06	1.08742	0.120909	insig
MWSHY0124	C15H12O4	Pinocembrin (Dihydrochrysin)	Flavonoids	Flavanones	480-39-7	13718.4	12629.8	7024.24	3409.74	4423.75	10791.1	0.558082	-0.84145	insig
Xmyp005599	C27H30O16	Kaempferol-3-O-galactoside-4'-O-glucoside*	Flavonoids	Flavonols	-	187671	26294.2	149696	164946	150484	204839	1.43065	0.516666	insig
pmp001166	C16H12O7	Irilin D	Flavonoids	Isoflavones	204590-67-0	23333.9	41632.9	40720.6	37651.3	39905.1	27391.5	0.993004	-0.0101289	insig
pmb0565	C23H24O13	Syringetin-3-O-glucoside	Flavonoids	Flavonols	40039-49-4	60710	41227	16684	44148.2	17625.7	56675.8	0.998556	-0.002085	insig
mws1035	C33H40O19	Kaempferol-3-O-robinoside-7-O-rhamnoside (Robinin)	Flavonoids	Flavonols	301-19-9	37564.6	945.779	5421.09	1509.15	962.912	54687.1	1.3011	0.379732	insig
Wtmp004296	C19H18O12	2,3,6,7-tetrahydroxy-4-{[(2s,3r,4s,5s,6r)-3,4,5-trihydroxy-6-(hydroxymethyl)oxan-2-yl]oxy}xanthen-9-one	Flavonoids	Other Flavonoids	-	311071	119657	211823	314507	147965	190528	1.01626	0.0232736	insig
pmn001640	C20H18O12	Myricetin-3-O-arabinoside	Flavonoids	Flavonols	132679-85-7	96302.9	39839.6	22487.2	23271.5	50284.5	154948	1.44049	0.526559	insig
HJAP006	C23H24O13	Syringetin-7-O-glucoside	Flavonoids	Flavonols	-	52199.8	15366.3	28578.5	19328.2	99167.4	27166.7	1.51503	0.59935	insig
HJN038	C28H24O17	Myricetin-3-O-(6''-galloyl)glucoside	Flavonoids	Flavonols	-	4.04761e+06	4.74618e+06	2304311	2.65835e+06	2.75754e+06	6.31297e+06	1.05684	0.0797505	insig
Lmmp003903	C23H22O12	Kaempferol-3-O-(2''-O-acetyl)glucoside	Flavonoids	Flavonols	-	73919.5	9940.36	32293.2	54279.8	55056.8	122109	1.99259	0.994644	insig
Lajp002709	C15H14O8	3,3',4',5,6,7,8-Heptahydroxyflavan	Flavonoids	Flavanols	-	163522	146188	171720	210176	235796	194251	1.32984	0.411251	insig
Wbtp004648	C20H20O11	Swertianolin	Flavonoids	Other Flavonoids	-	154026	187566	174915	222541	193351	269380	1.32674	0.407888	insig
MWSHY0111	C22H22O10	Calycosin-7-O-glucoside	Flavonoids	Isoflavones	20633-67-4	525068	2.15635e+06	986286	377260	978952	1.29979e+06	0.724158	-0.465623	insig
pmb2999	C22H22O11	Chrysoeriol-5-O-glucoside	Flavonoids	Flavones	-	27353.6	63502.3	30064.1	48197.2	39492.9	46846.8	1.11261	0.153948	insig
Zbxp006600	C27H30O14	Acacetin-O-galactoside-xyloside	Flavonoids	Flavones	-	13981.7	19756	21258.7	31008	16306.2	5485.17	0.960052	-0.0588154	insig
Lmgp005868	C32H30O14	Chrysoeriol-7-O-(6''-feruloyl)glucoside	Flavonoids	Flavones	-	25991.1	10170.7	16593	40756.4	26084	21131.2	1.66756	0.737734	insig
Zmhp003716	C27H30O16	Rhodionidin	Flavonoids	Flavonols	-	1.72701e+06	9.07989e+06	4.92356e+06	4.64855e+06	1.8343e+06	1.40957e+06	0.501729	-0.995021	insig
Lmgp003803	C29H34O17	5,7,4'-Trihydroxy-6,8-dimethoxyisoflavone-7-O-galactoside-rhamnose	Flavonoids	Isoflavones	-	4700.39	4115.64	8103.62	11343.9	865.335	3780.08	0.945017	-0.0815883	insig
pmb0713	C29H34O17	Tricin-7-O-(2''-O-glucosyl)glucoside*	Flavonoids	Flavones	-	4700.39	4115.64	8103.62	11343.9	865.335	3780.08	0.945017	-0.0815883	insig
Lmyp004052	C30H26O14	Quercetin-3-O-(6''-O-p-Coumaroyl)galactoside*	Flavonoids	Flavonols	-	6916.29	31968.4	53227.3	34475.6	73748.9	52946.4	1.74973	0.80713	insig
Zjhp090625	C22H22O10	(E)-7-O-β-D-glucopyranoside-5-hydroxy-3-(4'-hydroxybenzylidene)-chroman-4-one	Flavonoids	Other Flavonoids	-	620897	29063.4	42120.1	45734.6	82085.1	222163	0.505697	-0.983654	insig
Lmwp003442	C21H20O11	Amoenin	Flavonoids	Flavonols	-	253682	772820	227695	176538	376839	323992	0.699546	-0.515509	insig
MW0135136	C15H10O6	6,7,3',4'-Tetrahydroxyflavone	Flavonoids	Flavones	92915-82-7	112812	53318.5	96096.2	78459.5	83785.4	99353.8	0.997606	-0.00345806	insig
Lmsp003729	C27H30O17	Myricetin-3-O-rutinoside	Flavonoids	Flavonols	-	2.85343e+06	747695	1.10418e+06	905514	1.25563e+06	6.04035e+06	1.74303	0.801599	insig
mws0744	C15H12O8	Dihydromyricetin (Ampelopsin)	Flavonoids	Flavanonols	27200-12-0	777669	1.24081e+06	1.39042e+06	494486	1.09533e+06	642798	0.654938	-0.610571	insig
Zmxp004503	C29H34O17	Tricin-5,7-O-diglucoside*	Flavonoids	Flavones	-	9653.9	17187.3	9632.45	11042.6	4845.62	7635.54	0.644952	-0.632735	insig
mws1073	C27H30O15	Apigenin-6,8-di-C-glucoside (Vicenin-2)	Flavonoids	Flavones	23666-13-9	1.10091e+06	63393.3	185601	259976	522364	472893	0.929866	-0.104906	insig
pmb0624	C27H30O16	Isoorientin-7-O-glucoside	Flavonoids	Flavones	-	12977.7	79971.6	31407.9	31766.5	14980.9	5658.98	0.421418	-1.24667	insig
Lmfn003760	C21H18O13	Quercetin-4'-O-glucuronide	Flavonoids	Flavonols	201463-36-7	1.1384e+06	4.4295e+06	2.78689e+06	3.67732e+06	1.96539e+06	7.80514e+06	1.6096	0.6867	insig
pmp001080	C28H32O15	Diosmetin-7-O-Neohesperidoside (Neodiosmin)	Flavonoids	Flavones	38665-01-9	49861.1	9	11436.4	33730.1	19332.5	55524.1	1.77121	0.824736	insig
pmp000413	C21H20O10	Genistein-8-C-glucoside	Flavonoids	Isoflavones	66026-80-0	280161	6609.08	41624.5	41894.8	107623	165832	0.96028	-0.0584733	insig
Lmyp003348	C28H24O15	Kaempferol-3-O-(6''-galloyl)galactoside*	Flavonoids	Flavonols	-	9.63362e+06	171299	9.58569e+06	8.70824e+06	7.56924e+06	1.29952e+07	1.50963	0.594196	insig
mws1608	C21H20O11	Luteolin-6-C-glucoside (Isoorientin)	Flavonoids	Flavones	4261-42-1	27517	5370.84	13778.3	20457.2	11098.2	19444	1.09286	0.128105	insig
Lmdp003808	C16H12O7	Azaleatin (5-O-Methylquercetin)	Flavonoids	Flavonols	529-51-1	166285	965503	218210	302635	178112	298052	0.57689	-0.793632	insig
pmb0706	C30H32O20	Quercetin-3-O-(6''-O-malonyl)glucosyl-5-O-glucoside	Flavonoids	Flavonols	-	26098.7	27841.4	9415.03	26226.8	30539.7	17890.5	1.17839	0.236816	insig
Lagp003233	C27H30O15	3'-Hydroxy-4'-O-β-D-glucosylpuerarin	Flavonoids	Isoflavones	-	50628.7	23819.2	8939.66	33422.5	41699.8	31988	1.28449	0.361194	insig
Zmhp002714	C16H12O6	5,6,7-Tetrahydroxy-8-methoxyflavone*	Flavonoids	Flavones	-	63551.4	117724	40662.6	31476.8	81425.3	41818.8	0.697136	-0.520487	insig
Wbtp004753	C15H10O7	1,2,3,7,8-pentahydroxy-6-methylanthracene-9,10-dione	Flavonoids	Other Flavonoids	-	188901	449587	54461.6	127317	389971	183782	1.01172	0.0168082	insig
Wbtp004798	C16H12O6	8,11-dimethoxy-2h-[1,3]dioxolo[4,5-b]xanthen-10-one	Flavonoids	Other Flavonoids	-	195959	26247.9	37684.4	97987.1	67436.7	78610.6	0.938985	-0.0908262	insig
Zblp003511	C16H14O6	5,7,4'-Trihydroxy-8-methylflavonoid	Flavonoids	Flavonols	-	44723.6	34197.2	34794.9	64051.9	47883.2	75241.1	1.646	0.718966	insig
pmn001716	C21H20O11	Carthamone	Flavonoids	Chalcones	86579-00-2	4.27204e+06	579356	2.98758e+06	5.43019e+06	3.34827e+06	6.38236e+06	1.93403	0.95161	insig
pme3227	C27H30O14	Vitexin-2''-O-rhamnoside	Flavonoids	Flavones	64820-99-1	30487.1	44606	31124.4	36829.6	69532.9	38864.7	1.36726	0.451289	insig
Lmmp003817	C24H22O14	Kaempferol-3-O-(6''-malonyl)glucoside*	Flavonoids	Flavonols	-	1.72147e+07	5.16142e+06	1.87907e+06	2.27255e+06	2.68819e+06	1.83849e+07	0.962497	-0.055146	insig
Wbtn004861	C21H22O12	1,8-dihydroxy-2,6-dimethoxy-5-{[(2s,3r,4s,5s,6r)-3,4,5-trihydroxy-6-(hydroxymethyl)oxan-2-yl]oxy}xanthen-9-one	Flavonoids	Other Flavonoids	-	209512	146142	138709	279057	247411	95089.5	1.25729	0.330318	insig
Lmqn001795	C16H12O4	5-Hydroxy-7-methoxyflavone	Flavonoids	Flavones	-	8493.97	9915.93	1901.59	24149.5	11042.4	879.126	1.77589	0.828545	insig
Hmdp001794	C35H28O20	Quercetin-3-O-(2'',3''-O-digalloyl)-glucoside	Flavonoids	Flavonols	-	15467.8	4639.43	8458.88	9944.77	1228.78	30399	1.45531	0.541329	insig
pmp001110	C25H26O13	Apigenin-6-C-xyloside-8-C-arabinoside	Flavonoids	Flavones	-	1951.39	15629.6	16557.6	5423.19	10492.3	9726.3	0.751108	-0.412908	insig
Hmcp001578	C28H32O17	Isorhamnetin-3,7-O-diglucoside	Flavonoids	Flavonols	6758-51-6	19114.2	8787.05	39110.1	36922.9	28205.4	10622.7	1.13042	0.176858	insig
Zmdp004112	C24H22O13	Genistein-7-O-(6''-malonyl)glucoside	Flavonoids	Isoflavones	-	10411.8	12025.4	2877.09	6800.23	6273.89	6853.99	0.787228	-0.345146	insig
Hmmp002121	C23H16O11	Isorhamnetin-3-O-gallate	Flavonoids	Flavonols	-	292430	106298	193059	784785	153146	9	1.58493	0.664419	insig
Lmcp004369	C17H14O7	Quercetin-3',4'-dimethyl ether	Flavonoids	Flavonols	3306-29-4	40523	25468.7	50259.1	39129.1	38099.7	49275.7	1.0882	0.121948	insig
Lmhp002800	C28H32O17	2'-Hydoxy-5-methoxyGenistein-4',7-O-diglucoside	Flavonoids	Isoflavones	-	44034.7	67779	24379	75073.1	46193	40742.7	1.18956	0.250422	insig
pmb3041	C23H22O14	Tricin-7-O-saccharic acid	Flavonoids	Flavones	-	1.10356e+06	391914	833495	2.04229e+06	1.19431e+06	341794	1.53647	0.619619	insig
Wbtp004961	C15H10O7	1,2,4,5-tetrahydroxy-7-(hydroxymethyl)anthracene-9,10-dione	Flavonoids	Other Flavonoids	-	1.85324e+06	4.6185e+06	2.44785e+06	3.80866e+06	4.56175e+06	2.24981e+06	1.19066	0.251766	insig
pmb0686	C24H24O14	Eriodictyol-7-O-(6''-malonyl)glucoside	Flavonoids	Flavanones	-	565436	146339	22423.9	83345.8	31381.9	551837	0.90788	-0.139427	insig
pme1184	C10H13N5O4	2'-Deoxyguanosine	Nucleotides and derivatives	Nucleotides and derivatives	961-07-9	84616.9	61166.5	65373.2	43558.3	98294.2	52593.5	0.920862	-0.118944	insig
Zmfn000481	C14H22N2O16P2	Uridine-5'-Diphosphate-D-Xylose	Nucleotides and derivatives	Nucleotides and derivatives	3616-06-6	676775	603852	622878	558069	464909	301437	0.695777	-0.523302	insig
mws0255	C4H5N3O	Cytosine	Nucleotides and derivatives	Nucleotides and derivatives	71-30-7	120305	79605.1	77582.7	89360.9	106707	76421.8	0.981971	-0.0262479	insig
ML10180524	C9H13N3O5	Cytarabine	Nucleotides and derivatives	Nucleotides and derivatives	147-94-4	340221	317447	372759	258469	338429	216382	0.789266	-0.341417	insig
Zmsp001773	C10H13N5O4	(2r,3s,4r,5s)-2-(6-aminopurin-9-yl)-5-(hydroxymethyl)oxolane-3,4-diol	Nucleotides and derivatives	Nucleotides and derivatives	-	1.26615e+07	1.23565e+07	7.69215e+06	7.3536e+06	1.00101e+07	9.64666e+06	0.825752	-0.27622	insig
mws0847	C6H7N5	1-Methyladenine	Nucleotides and derivatives	Nucleotides and derivatives	5142-22-3	707216	560081	559228	806916	745873	1.08279e+06	1.44295	0.529017	insig
pmb2507	C5H11O7P	2-Deoxyribose-1-phosphate	Nucleotides and derivatives	Nucleotides and derivatives	17210-42-3	212046	172872	370434	287098	315310	96887.1	0.925787	-0.111248	insig
Wayp001104	C15H21NO8	N-(1-Deoxy-1-fructosyl)Tyrosine	Nucleotides and derivatives	Nucleotides and derivatives	-	84745	55996.5	81851.1	70891.1	65654.8	92979.3	1.03115	0.0442475	insig
mws1715	C10H13N5O3	Cordycepin (3'-Deoxyadenosine)	Nucleotides and derivatives	Nucleotides and derivatives	73-03-0	108829	149706	123171	86628.1	179939	68888.5	0.878833	-0.18634	insig
pme3184	C10H14N5O6P	2'-Deoxyadenosine-5'-monophosphate	Nucleotides and derivatives	Nucleotides and derivatives	653-63-4	1.64893e+06	1.56587e+06	1.77803e+06	1.94835e+06	1.95432e+06	1.53619e+06	1.08933	0.123446	insig
pme1178	C10H13N5O5	Guanosine	Nucleotides and derivatives	Nucleotides and derivatives	118-00-3	1.77172e+06	1.74757e+06	1.84162e+06	2.05811e+06	1.99201e+06	1.51826e+06	1.0387	0.0547815	insig
mws0863	C5H11O7P	2-Deoxyribose-5'-phosphate	Nucleotides and derivatives	Nucleotides and derivatives	102916-66-5	20818.5	36941.8	107554	85864	62226.6	30793.8	1.08209	0.113815	insig
pme3732	C9H13N3O5	Cytidine	Nucleotides and derivatives	Nucleotides and derivatives	65-46-3	290622	144480	173816	138844	156352	145542	0.723805	-0.466326	insig
pme0230	C10H13N5O4	Adenosine	Nucleotides and derivatives	Nucleotides and derivatives	58-61-7	1.39478e+07	1.30919e+07	8.8395e+06	8.62356e+06	8.55997e+06	1.00606e+07	0.759329	-0.397203	insig
MWS2984	C4H4N6O	8-Azaguanine	Nucleotides and derivatives	Nucleotides and derivatives	134-58-7	19960.1	20057.6	39148.9	20328.2	26050.7	27061.4	0.927667	-0.108321	insig
pmb2922	C15H24N2O17P2	Uridine 5'-diphospho-D-glucose	Nucleotides and derivatives	Nucleotides and derivatives	133-89-1	3.32107e+06	3.34065e+06	3.3872e+06	2.94111e+06	3.00482e+06	1.92598e+06	0.783359	-0.352254	insig
mws0668	C10H12N4O6	Xanthosine	Nucleotides and derivatives	Nucleotides and derivatives	146-80-5	444241	244388	226833	357748	267085	414974	1.13583	0.183744	insig
mws0572	C5H7N3O	5-Methylcytosine	Nucleotides and derivatives	Nucleotides and derivatives	554-01-8	121161	109522	103969	179542	129752	152096	1.37871	0.463322	insig
pme0264	C10H14N2O5	Thymidine	Nucleotides and derivatives	Nucleotides and derivatives	50-89-5	44586.5	55802.1	58544.9	59655.6	50936	15768.6	0.795052	-0.33088	insig
pme2117	C10H15N5O10P2	Adenosine 5'-diphosphate	Nucleotides and derivatives	Nucleotides and derivatives	58-64-0	146817	260801	290900	149260	186522	152647	0.699237	-0.516146	insig
pme1194	C9H13N3O4	2'-Deoxycytidine	Nucleotides and derivatives	Nucleotides and derivatives	951-77-9	74219.2	65322.1	125117	50935.9	54221.1	68176.5	0.654934	-0.610579	insig
MWSslk102	C5H3ClN4	6-Chloropurine	Nucleotides and derivatives	Nucleotides and derivatives	87-42-3	148330	181063	202446	225598	157020	164882	1.02945	0.0418692	insig
MWSHC2054	C5H5N5	Adenine	Nucleotides and derivatives	Nucleotides and derivatives	73-24-5	546805	530319	326049	728964	747078	195257	1.19109	0.252277	insig
pme1119	C10H12N4O5	Inosine	Nucleotides and derivatives	Nucleotides and derivatives	58-63-9	55460.7	60706.1	35704.9	52831.5	54603.3	64581.4	1.13264	0.179691	insig
pmb0530	C21H27N7O14P2	Nicotinic acid adenine dinucleotide	Nucleotides and derivatives	Nucleotides and derivatives	53-84-9	278133	261507	437693	428643	303759	167591	0.920866	-0.118937	insig
Lmqn000780	C17H27N3O17P2	Uridine 5'-diphospho-N-acetylglucosamine	Nucleotides and derivatives	Nucleotides and derivatives	528-04-1	54756	43505.6	53438.9	111747	85493.8	30743	1.50285	0.587704	insig
MWS5083	C17H21N4O9P	Flavin Single Nucleotide(FMN)	Nucleotides and derivatives	Nucleotides and derivatives	6184-17-4	196436	325385	356535	378560	205585	117613	0.798945	-0.323832	insig
mws0248	C9H12N2O6	Uridine	Nucleotides and derivatives	Nucleotides and derivatives	58-96-8	63011	26019.6	39837.4	66481.5	54527.7	46938.9	1.30326	0.382122	insig
pme3961	C10H13N5O3	2'-Deoxyadenosine	Nucleotides and derivatives	Nucleotides and derivatives	958-09-8	160740	235628	239122	148475	311149	130942	0.929308	-0.105771	insig
pmc0066	C10H13N4O7P	2'-Deoxyinosine-5'-monophosphate	Nucleotides and derivatives	Nucleotides and derivatives	3393-18-8	682802	589044	816914	822346	917737	976638	1.30064	0.37922	insig
pme0183	C5H5N5O	Isoguanine	Nucleotides and derivatives	Nucleotides and derivatives	3373-53-3	41259.5	15220.8	32410.6	51186.2	40032.9	40235.9	1.47883	0.56446	insig
MWS2027	C4H4N2O3	Barbituric acid;Malonylurea;2,4,6-Pyrimidinetrione	Nucleotides and derivatives	Nucleotides and derivatives	67-52-7	217412	159218	267538	320741	370928	212564	1.40372	0.489257	insig
Zmjp000966	C10H13N5O4	Vidarabine	Nucleotides and derivatives	Nucleotides and derivatives	5536-17-4	1.44736e+07	1.34547e+07	9.39884e+06	8.80723e+06	9.2558e+06	9.4893e+06	0.738132	-0.43805	insig
pme2651	C21H28N7O17P3	NADP (Nicotinamide adenine dinucleotide phosphate)	Nucleotides and derivatives	Nucleotides and derivatives	53-59-8	230546	343709	510932	427160	299352	220137	0.872337	-0.197042	insig
MWSmce333	C10H13N5O5	Crotonoside; 2-Hydroxyadenosine	Nucleotides and derivatives	Nucleotides and derivatives	1818-71-9	372064	346186	297954	262045	330166	292788	0.870885	-0.199445	insig
pme3337	C14H17N5O8	Succinyladenosine	Nucleotides and derivatives	Nucleotides and derivatives	4542-23-8	1.63829e+06	949668	1.20084e+06	2.01605e+06	1.56872e+06	1.6096e+06	1.37098	0.455209	insig
pme1474	C11H15N5O3S	5'-Deoxy-5'-(methylthio)adenosine	Nucleotides and derivatives	Nucleotides and derivatives	2457-80-9	1.31599e+07	1.26395e+07	1.46894e+07	1.94081e+07	16626993	1.22835e+07	1.19338	0.255053	insig
pme0033	C5H4N4O	Hypoxanthine	Nucleotides and derivatives	Nucleotides and derivatives	68-94-0	139190	119910	139741	112299	143140	102224	0.896758	-0.157209	insig
Lmqp000329	C8H14N3O7P	5-Aminoimidazole ribonucleotide	Nucleotides and derivatives	Nucleotides and derivatives	25635-88-5	456948	253437	385128	641325	717075	625843	1.81125	0.856983	insig
pme3007	C9H14N2O12P2	Uridine 5'-diphosphate	Nucleotides and derivatives	Nucleotides and derivatives	27821-45-0	63593.2	68622.5	107558	95155.5	76295.6	45904.6	0.906504	-0.141615	insig
pmb0964	C16H23N5O5	Isopentenyladenine-7-N-glucoside	Nucleotides and derivatives	Nucleotides and derivatives	-	232559	194658	69168.1	95008.3	161759	200151	0.920491	-0.119525	insig
pmb0998	C10H14N5O8P	Guanosine 5'-monophosphate	Nucleotides and derivatives	Nucleotides and derivatives	85-32-5	24778	32359.5	60020.5	25964.3	22883.4	11837.3	0.517976	-0.949042	insig
pme3188	C9H13N2O9P	Uridine 5'-monophosphate	Nucleotides and derivatives	Nucleotides and derivatives	58-97-9	48153.6	46480.6	72818.3	71198.7	31223.7	26353.4	0.769028	-0.378891	insig
mws0884	C10H12N5O6P	Cyclic 3',5'-Adenylic acid	Nucleotides and derivatives	Nucleotides and derivatives	60-92-4	10105.3	6016.28	4514.9	12924.6	10174.2	4308.59	1.32811	0.409373	insig
MWSmce295	C9H12N2O6	1-beta-D-Arabinofuranosyluracil	Nucleotides and derivatives	Nucleotides and derivatives	3083-77-0	59767.3	50280.8	65335.2	52912.2	70396.1	100358	1.2753	0.350839	insig
MW0122222	C5H4N4S	Mercaptopurine	Nucleotides and derivatives	Nucleotides and derivatives	50-44-2	74268.1	63235	66530.1	47188.7	52016	105577	1.00367	0.00528597	insig
mws1409	C15H22N2O18P2	Uridine-5'-diphosphoglucuronic acid	Nucleotides and derivatives	Nucleotides and derivatives	-	66750.4	64426.1	73263.3	45010.7	50356.4	24327.3	0.585475	-0.772321	insig
pme0257	C4H4N2O2	Uracil	Nucleotides and derivatives	Nucleotides and derivatives	66-22-8	37560.5	34674.4	52815.8	92253.3	86508.7	50194.5	1.83091	0.87256	insig
pme0256	C5H4N4O2	Xanthine	Nucleotides and derivatives	Nucleotides and derivatives	69-89-6	46331.9	29049.9	38643.5	42966.4	62666.8	51641.4	1.3793	0.463933	insig
pmb0374	C5H5N5	2-Aminopurine	Nucleotides and derivatives	Nucleotides and derivatives	452-06-2	56605.3	70725.2	50973.7	64179.6	59388.4	45695.5	0.949297	-0.0750689	insig
MWSslk257	C9H14N3O8P	Cytidine 5'-monophosphate(Cytidylic acid)	Nucleotides and derivatives	Nucleotides and derivatives	63-37-6	44470.8	22519.7	17743.1	31840.1	21758.2	29845.1	0.984773	-0.0221373	insig
pmc0281	C15H21N5O8	Ribosyladenosine	Nucleotides and derivatives	Nucleotides and derivatives	-	116165	110245	144306	315860	136563	140325	1.59892	0.677101	insig
MW0103681	C15H24N2O17P2	Uridine-5'-diphosphogalactose disodium salt	Nucleotides and derivatives	Nucleotides and derivatives	-	73813.4	26180.8	66175.6	28699.4	90607.2	131939	1.51198	0.596437	insig
Wayn000341	C10H18N2O8	N-(1-Deoxy-1-fructosyl)Asparagine	Nucleotides and derivatives	Nucleotides and derivatives	-	20867.1	23070.3	36655.2	84841.1	38253.7	21734.8	1.79706	0.845636	insig
pmf0289	C15H21N5O4	Riboprine	Nucleotides and derivatives	Nucleotides and derivatives	7724-76-7	20972.2	27037.6	33874.1	25546.6	20345.8	22771	0.838545	-0.254039	insig
mws1200	C10H10O3	p-Coumaric acid methyl ester	Phenolic acids	Phenolic acids	19367-38-5	3.09836e+06	2.32891e+06	3.63269e+06	4.73859e+06	4.1267e+06	2.63784e+06	1.26967	0.34445	insig
Cmqn011954	C21H32O2	3-(10Z,13E)-10,13-Pentadecadienyl-1,2-benzenediol	Phenolic acids	Phenolic acids	193978-94-8	187337	151843	115050	187618	200841	157333	1.20158	0.264927	insig
mws1336	C7H7NO2	4-Aminobenzoic acid	Phenolic acids	Phenolic acids	150-13-0	188521	120554	211582	148901	135058	145392	0.824632	-0.278178	insig
Cmqn010433	C23H36O2	2-(10Z,13E)-10,13-Heptadecadienyl-1,4-benzenediol	Phenolic acids	Phenolic acids	475561-71-8	133571	127450	153815	220744	150514	171212	1.30767	0.387001	insig
MWS3149	C8H8O3	3-Methoxybenzoic acid	Phenolic acids	Phenolic acids	586-38-9	136719	84313.6	64133.6	113214	131733	141393	1.35479	0.43807	insig
Wasn007177	C15H12O7	3-O-Hydroxybenzoyl Methylgallate	Phenolic acids	Phenolic acids	-	7.48652e+06	3.7437e+06	4.26875e+06	6.00473e+06	1.16773e+07	4.21022e+06	1.4125	0.498251	insig
Wbmp011762	C16H22O4	Dibutylphthalate	Phenolic acids	Phenolic acids	-	1.1992e+07	1.20259e+07	1.17214e+07	10143408	1.13286e+07	1.60129e+07	1.04884	0.0687987	insig
Cmqn010367	C21H32O2	3-(8Z,11E)-8,11-Pentadecadienyl-1,2-benzenediol	Phenolic acids	Phenolic acids	83532-38-1	273068	162497	140454	286017	152020	600504	1.80296	0.850369	insig
MWS3136	C8H8O4	4-Methoxysalicylic Acid	Phenolic acids	Phenolic acids	2237-36-7	249223	197077	173738	191091	232184	180163	0.973227	-0.0391515	insig
Lmhn002574	C20H16O11	Caffeoyl(p-Hydroxybenzoyl)tartaric acid	Phenolic acids	Phenolic acids	-	1.09012e+06	2.09935e+06	2.34979e+06	7.3631e+06	3.1445e+06	3833.59	1.89762	0.924195	insig
Cmqn009552	C21H30O2	2-(8Z,11E,13Z)-Pentadecatrienyl-1,4-benzenediol; Wonjuquinol B	Phenolic acids	Phenolic acids	1967756-83-7	5.92014e+06	5.18836e+06	5.53789e+06	4.35378e+06	4.2699e+06	9.07044e+06	1.06294	0.0880613	insig
Lmsn002937	C22H22O13	1-O-Caffeoyl-6-O-galloyl-β-D-glucose	Phenolic acids	Phenolic acids	-	103551	132250	92194.1	55359.5	130009	31325.4	0.660665	-0.59801	insig
mws0027	C9H10O5	Syringic acid	Phenolic acids	Phenolic acids	530-57-4	45531.1	39497.2	17443.3	62084.6	44575.8	16741.9	1.20426	0.268146	insig
Cmjn004337	C18H26O10	Benzyl-(2''-O-xylosyl)glucoside	Phenolic acids	Phenolic acids	-	255378	277274	114878	266550	196015	86189	0.847457	-0.238789	insig
HJN003	C17H22O10	1-O-Sinapoyl-β-D-glucose	Phenolic acids	Phenolic acids	-	1.13776e+06	1.63206e+06	2.16875e+06	4.5678e+06	2.31021e+06	2.7177e+06	1.94301	0.958295	insig
Wasn003913	C20H20O13	Protocatechuic acid 4-O-(6''-O-Galloy)Glucoside	Phenolic acids	Phenolic acids	-	1.64925e+06	2.04645e+06	2.80995e+06	4.09455e+06	2.54548e+06	325809	1.07074	0.0986042	insig
Lmyn000160	C8H14O8	Mucic acid Dimethyl Ester	Phenolic acids	Phenolic acids	-	1.88582e+06	1.34935e+06	1.21224e+06	1.84765e+06	1.91923e+06	1.61436e+06	1.20997	0.274975	insig
Zbdn001947	C13H18O8	Isotachioside	Phenolic acids	Phenolic acids	31427-08-4	834902	939370	967805	709153	423080	1.5595e+06	0.981641	-0.0267325	insig
Zmhn001420	C8H6O4	5,7-Dihydroxy-1(3H)-isobenzofuranone	Phenolic acids	Phenolic acids	27979-58-4	375055	231066	258974	489725	433687	419376	1.55219	0.634302	insig
Wasn002043	C20H22O14	3,5-Di-Galloyl Sorbitol	Phenolic acids	Phenolic acids	-	4.81009e+06	3.84923e+06	5.82803e+06	8.73044e+06	7.6131e+06	3.02704e+06	1.33707	0.419073	insig
Wasn006075	C22H16O13	3,5-Di-Galloyl Methylgallate	Phenolic acids	Phenolic acids	-	2.92322e+06	1.1768e+06	963080	227975	2.23119e+06	3.69261e+06	1.21502	0.280982	insig
pmn001511	C13H18O7	3-Hydroxy-5-Methylphenol-1-O-Glucoside	Phenolic acids	Phenolic acids	-	171532	99201.3	126513	195228	103841	74770.1	0.941074	-0.0876193	insig
Hmqn000843	C13H18O8	Tachioside	Phenolic acids	Phenolic acids	109194-60-7	1.00519e+06	1.00949e+06	949995	810489	1.13579e+06	1.35132e+06	1.11229	0.153539	insig
pmn001367	C13H16O9	Protocatechuic acid-4-O-glucoside	Phenolic acids	Phenolic acids	-	4.69351e+07	2.57809e+07	2.63933e+07	5.96586e+07	4.3584e+07	3.10132e+07	1.35462	0.437893	insig
Cmqn010524	C23H32O2	3-(5,8,10,12-Heptadecatetraenyl)-1,2-benzenediol	Phenolic acids	Phenolic acids	1362094-86-7	2.17724e+06	2.26435e+06	1.87797e+06	1.58175e+06	1.08228e+06	2.55339e+06	0.8256	-0.276485	insig
Wasn007993	C18H22O7	Methylgalloyl 6-hydroxy-2,6-dimethylocta-2,7-dienoic acid	Phenolic acids	Phenolic acids	-	549864	126946	200801	124493	299425	286308	0.809271	-0.305305	insig
pmb3142	C13H16O8	Salicylic acid-2-O-glucoside	Phenolic acids	Phenolic acids	10366-91-3	7.36567e+06	1.03388e+07	1.08058e+07	3.52389e+06	1.02874e+07	1.38759e+07	0.971129	-0.0422652	insig
Cmqn011321	C23H36O2	3-(8,11-Heptadecadienyl)-1,2-benzenediol	Phenolic acids	Phenolic acids	5130-56-3	252989	145221	133193	194957	78498.1	287361	1.05535	0.0777211	insig
Cmqn009758	C21H30O2	3-(8,11,13-Pentadecatrienyl)-(Z,E,E)1,2-Benzenediol	Phenolic acids	Phenolic acids	92687-21-3	3.31824e+06	2.97517e+06	2.73897e+06	2.71335e+06	2.39814e+06	3.89905e+06	0.997583	-0.00349072	insig
Cmqn011704	C21H30O2	3-(9E,11E,13Z)-Pentadecatrienyl-1,2-Benzenediol	Phenolic acids	Phenolic acids	1186661-13-1	4.63667e+06	4.36033e+06	3.93138e+06	4.5821e+06	3.46604e+06	5.24361e+06	1.02811	0.0399903	insig
Lmyn001519	C11H10O9	L-Malic acid-2-O-gallate	Phenolic acids	Phenolic acids	-	2.79816e+06	2.91825e+06	5.11914e+06	3.90764e+06	3.10788e+06	3.91169e+06	1.00846	0.0121522	insig
pmn001420	C15H18O9	1-O-Caffeoyl-β-D-glucose*	Phenolic acids	Phenolic acids	14364-08-0	6.07729e+06	8.27038e+06	8.16009e+06	1.03365e+07	8.77617e+06	1.3843e+07	1.46419	0.550104	insig
pmb2928	C13H16O10	Gallic acid-4-O-glucoside	Phenolic acids	Phenolic acids	84274-52-2	3.30789e+07	2.09448e+07	2.30678e+07	5.53202e+07	3.34646e+07	1.67881e+07	1.36945	0.453595	insig
Lmbn001930	C7H6O2	2-Hydroxybenzaldehyde (Salicylaldehyde)	Phenolic acids	Phenolic acids	90-02-8	196894	101868	65731.2	245750	237058	213693	1.91087	0.934232	insig
Cmqn011513	C21H30O2	Urushiol V	Phenolic acids	Phenolic acids	2790-58-1	2.017e+07	2.06927e+07	1.59604e+07	2.04926e+07	1.56634e+07	2.03257e+07	0.99399	-0.00869714	insig
Cmqn010247	C23H34O2	3-(10,13,16-Heptadecatrienyl)-(Z,Z)-1,2-benzenediol	Phenolic acids	Phenolic acids	89838-21-1	1.64593e+06	1.21303e+06	1.06412e+06	1.36423e+06	841282	1.96102e+06	1.06206	0.0868593	insig
pmn001523	C21H14O13	Trigallic acid	Phenolic acids	Phenolic acids	2131-66-0	7.37519e+06	5.13243e+06	3.49506e+06	2.93659e+06	1.42182e+07	1.04577e+07	1.72549	0.787009	insig
Waln002419	C15H18O9	1'-O-Galactoyl p-Coumaric acid*	Phenolic acids	Phenolic acids	-	4.59985e+06	1.77142e+06	1.24161e+06	1.20283e+06	1.41706e+06	1.02386e+07	1.68904	0.756202	insig
Waln002594	C15H18O9	4-O-Galactoyl p-Coumaric acid*	Phenolic acids	Phenolic acids	-	4.59985e+06	1.77142e+06	1.24161e+06	1.20283e+06	1.41706e+06	1.02386e+07	1.68904	0.756202	insig
pme2828	C6H5NO3	4-Nitrophenol	Phenolic acids	Phenolic acids	100-02-7	2.83543e+07	3.26127e+07	1.44964e+07	1.51565e+07	1.59302e+07	2.3924e+07	0.728972	-0.456065	insig
Lmgn002253	C31H36O18	Syringoylcaffeoylquinic acid-D-glucose	Phenolic acids	Phenolic acids	-	234637	308668	180976	300777	422658	566873	1.7815	0.833095	insig
pmn001519	C15H12O9	Galloyl Methyl gallate	Phenolic acids	Phenolic acids	-	1.05633e+07	1.0545e+07	1.27197e+07	9.34402e+06	1.3427e+07	1.03314e+07	0.978548	-0.031285	insig
Wasn007361	C23H18O12	3-Vanilloyl-5-Galloyl Methylgallate	Phenolic acids	Phenolic acids	-	170392	22715.2	10365.8	6536.4	84144.1	259127	1.71919	0.781726	insig
MWS1830	C9H10O3	Ethylsalicylate	Phenolic acids	Phenolic acids	118-61-6	103498	47272.5	73949	122274	50826.6	183096	1.58508	0.664552	insig
Wbsp004755	C10H10O3	Methyl Hydroxycinnamate	Phenolic acids	Phenolic acids	80540-55-2	58256.6	88865	34388.3	86372.1	7923.02	61579.3	0.858766	-0.219664	insig
Cmqn011425	C23H34O2	3-(10Z,13E,15E)-10,13,15-Heptadecatrienyl-1,2-benzenediol	Phenolic acids	Phenolic acids	454463-99-1	1.37243e+06	1.05775e+06	1.08374e+06	1.492e+06	832723	2.10301e+06	1.26005	0.333485	insig
MWS20155	C18H16O8	Rosmarinic acid	Phenolic acids	Phenolic acids	537-15-5	154011	124691	327300	441518	542153	175904	1.91348	0.936201	insig
Lmhn003689	C23H20O11	p-Coumaroylferuloyltartaric acid	Phenolic acids	Phenolic acids	-	48842.3	69656.3	102076	88469.7	84680.8	53462.7	1.02738	0.0389651	insig
mws2212	C9H8O4	Caffeic acid	Phenolic acids	Phenolic acids	331-39-5	948371	789286	1.23804e+06	1.81882e+06	1.25148e+06	2.28858e+06	1.80088	0.848702	insig
Jmwn002057	C20H30O13	2-(3-β-D-glucopyranosyloxy-4-hydroxyphenyl)ethanol-1-O-β-D-glucopyranoside	Phenolic acids	Phenolic acids	-	315740	165366	194750	324216	268255	143033	1.08826	0.122019	insig
MWSHC2022	C15H20O10	Glucosyringic acid	Phenolic acids	Phenolic acids	33228-65-8	1.21569e+07	1.30864e+07	1.23017e+07	8.42808e+06	1.09534e+07	1.30808e+07	0.864626	-0.209852	insig
Lmmn001643	C9H8O3	2-Hydroxycinnamic acid*	Phenolic acids	Phenolic acids	583-17-5	532138	786787	874948	564057	411809	340651	0.600088	-0.736754	insig
Cmqn010698	C21H34O2	3-(10E)-10-Pentadecenyl-1,2-benzenediol	Phenolic acids	Phenolic acids	1081768-30-0	3.12096e+06	952174	1.04398e+06	1.6355e+06	879834	3.3947e+06	1.15495	0.207835	insig
Jmwn002172	C14H20O8	3,4-dihydroxyphenylethanol-β-D-glucopyranoside	Phenolic acids	Phenolic acids	-	6.19966e+06	3.75536e+06	4.34581e+06	6.14417e+06	6.66876e+06	1.22399e+07	1.75184	0.808874	insig
Cmqn011955	C21H34O2	3-(8E)-8-Pentadecenyl-1,2-benzenediol	Phenolic acids	Phenolic acids	1081768-41-3	1.41572e+07	1.16947e+07	1.27185e+07	1.23447e+07	9.52099e+06	1.244e+07	0.88943	-0.169047	insig
Cmqn011067	C21H32O2	3-(8E,11E)-8,11-Pentadecadienyl-1,2-benzenediol	Phenolic acids	Phenolic acids	1081768-70-8	399166	629532	472107	834504	545008	593054	1.31434	0.394337	insig
Wafn002827	C16H22O9	Dihydroferulic acid glucoside	Phenolic acids	Phenolic acids	-	276199	203950	341751	535000	269962	602909	1.71295	0.77648	insig
pmb2620	C11H12O4	3,4-Dimethoxycinnamic acid	Phenolic acids	Phenolic acids	2316-26-9	171254	90096.6	109039	263362	149143	117796	1.43174	0.517768	insig
MWSmce230	C8H8O5	Methyl gallate	Phenolic acids	Phenolic acids	99-24-1	5.72114e+06	7.42389e+06	7.73924e+06	6.68354e+06	6.65661e+06	3.44456e+06	0.803701	-0.31527	insig
Cmsn000894	C14H18O11	7-O-Galloyl-D-sedoheptulose	Phenolic acids	Phenolic acids	-	114838	101851	149735	145254	139934	134454	1.14524	0.195644	insig
pmn001516	C14H14O9	5-Galloylshikimic acid	Phenolic acids	Phenolic acids	95719-51-0	617386	1.60105e+06	2.05217e+06	1.91185e+06	2.63035e+06	643228	1.21421	0.280019	insig
Wasn006127	C48H36O28	2-Hydroxybenzoyl-4-O-Digalloyl-1,3,6-Tri-O-Beta-D-Galloylglucose	Phenolic acids	Phenolic acids	-	494508	507304	439474	489924	607248	295182	0.96605	-0.0498303	insig
Cmqn009387	C21H32O2	3-(7,10-Pentadecadienyl)-1,2-benzenediol	Phenolic acids	Phenolic acids	68640-60-8	1.4346e+06	845211	747632	1.32932e+06	1.06798e+06	2.15732e+06	1.50444	0.589227	insig
Lafp003256	C11H14O5	3,4'-Dihydroxy-3',5'-dimethoxypropiophenone	Phenolic acids	Phenolic acids	136196-47-9	102312	130458	206304	247752	177310	154087	1.31902	0.399468	insig
Lmmn001294	C14H20O9	Koaburaside	Phenolic acids	Phenolic acids	41653-73-0	654360	578265	1.42322e+06	1.29997e+06	952725	1.0289e+06	1.23561	0.305226	insig
Lczn000058	C21H22O13	6-O-Galloyl-1-O-vanilloyl-β-D-glucose	Phenolic acids	Phenolic acids	-	655973	47033	43822.9	61033	114966	130605	0.410542	-1.2844	insig
Lakn003294	C15H20O9	2-β-D-Glucopyranosyloxy-5-hydroxyphenylacetic acidmethylester	Phenolic acids	Phenolic acids	-	669776	511329	653663	840767	967737	719181	1.37766	0.462219	insig
mws2108	C16H18O9	Cryptochlorogenic acid (4-O-Caffeoylquinic acid)	Phenolic acids	Phenolic acids	905-99-7	1.63664e+07	8.84293e+06	1.12466e+07	8.05159e+06	1.85261e+07	3.88529e+07	1.79479	0.843813	insig
Cmqn011216	C21H32O2	3-(8Z,11Z)-8,11-Pentadecadienyl-1,2-benzenediol	Phenolic acids	Phenolic acids	83258-37-1	5051.54	10846.4	6881.3	13666.9	6056.77	7367.69	1.1893	0.250113	insig
Wafn001957	C15H16O11	2-O-Caffeoylglucaric Acid	Phenolic acids	Phenolic acids	-	3.22393e+06	4.89429e+06	3.10609e+06	4.85615e+06	6.59271e+06	2.87689e+06	1.27631	0.351984	insig
MWSmce490	C8H8O4	2',4',6'-Trihydroxyacetophenone	Phenolic acids	Phenolic acids	480-66-0	38662.8	37404.1	22834.5	29060.8	24527.4	26607.9	0.810868	-0.302461	insig
Zbdn005170	C8H8O4	Vanillic acid	Phenolic acids	Phenolic acids	121-34-6	8.34269e+06	8.28043e+06	6.75651e+06	1.18471e+07	1.31477e+07	7.80641e+06	1.40298	0.488496	insig
Wmyn000217	C14H20O9	2,6-dimethoxy-hydroquinone-4-O-β-D-glucopyranoside	Phenolic acids	Phenolic acids	-	8.01551e+07	3.37495e+07	3.48683e+07	5.75716e+07	3.67275e+07	1.20627e+08	1.44466	0.530728	insig
Zahp003781	C12H14O4	4-hydroxy-3-(2-hydroxy-3-methylbut-3-en-1-yl)benzoic acid	Phenolic acids	Phenolic acids	-	8.03453e+06	8.09956e+06	7.86607e+06	6.82993e+06	6.73912e+06	2.36886e+06	0.664075	-0.590581	insig
Zmhn001793	C15H18O9	6-O-Caffeoyl-D-glucose*	Phenolic acids	Phenolic acids	-	5.04556e+06	5.3305e+06	6.86405e+06	7.9325e+06	6.7033e+06	1.10692e+07	1.491	0.576281	insig
Zmhn002301	C15H18O8	p-Coumaric acid-4-O-glucoside	Phenolic acids	Phenolic acids	117405-48-8	1.27008e+06	1.09069e+06	1.08577e+06	2.06607e+06	2.39497e+06	1.5356e+06	1.7399	0.799007	insig
MWSprf134	C21H22O12	Plantagoside	Phenolic acids	Phenolic acids	78708-33-5	1.77168e+06	3.12542e+06	1.27947e+06	1.5453e+06	1.90539e+06	2.08709e+06	0.89658	-0.157496	insig
mws2367	C14H20O7	Salidroside	Phenolic acids	Phenolic acids	10338-51-9	574173	611504	692303	698640	613894	814838	1.1328	0.179891	insig
MWSmce083	C11H12O4	Ferulic acid methyl ester	Phenolic acids	Phenolic acids	2309-07-1	274393	151856	187995	428700	273821	175092	1.42877	0.514774	insig
pme3083	C8H7NO3	2-(Formylamino)benzoic acid	Phenolic acids	Phenolic acids	3342-77-6	108685	16840.7	83617.1	96939.8	50933.8	275131	2.02256	1.01618	insig
Jmwn002117	C14H20O9	2-(3,4-dihydroxyphenyl)ethanediol 1-O-β-D-glucopyranoside	Phenolic acids	Phenolic acids	-	584752	660454	1.15947e+06	1.33605e+06	317157	850469	1.04117	0.0582032	insig
Cmqn011865	C21H30O2	Urushiol IV	Phenolic acids	Phenolic acids	83532-40-5	4.75722e+06	4.5079e+06	4.28802e+06	4.93216e+06	3.56218e+06	4.78325e+06	0.979669	-0.0296343	insig
Lmhn003074	C14H14O8	Feruloylmalic acid	Phenolic acids	Phenolic acids	-	230698	81889.6	57477.1	152077	89439.9	243140	1.30966	0.389189	insig
MW0009708	C7H8O2	2-Hydroxybenzyl alcohol	Phenolic acids	Phenolic acids	90-01-7	3.56603e+07	3.84185e+07	6.92251e+07	4.33555e+07	2.16419e+07	6.2135e+07	0.887152	-0.172747	insig
Lmsn002887	C14H16O8	1-O-Caffeoyl-β-D-xylose	Phenolic acids	Phenolic acids	-	162422	167398	262184	197892	103661	236130	0.908241	-0.138853	insig
Wchn002309	C20H20O14	3,4-Di-O-Galloyl-D-Glucose*	Phenolic acids	Phenolic acids	-	2.38748e+07	2.30108e+07	1.16293e+07	1.10921e+07	1.75198e+07	2.06137e+07	0.841248	-0.249397	insig
pmn001525	C23H26O11	3,5-Digalloylshikimic acid	Phenolic acids	Phenolic acids	95753-52-9	674667	2.99868e+06	1.28824e+06	992040	5.73204e+06	1.26298e+06	1.60978	0.686861	insig
mws0178	C16H18O9	Chlorogenic acid (3-O-Caffeoylquinic acid)	Phenolic acids	Phenolic acids	327-97-9	3.905e+07	3.52367e+07	2.65002e+07	4.1575e+07	5.72915e+07	6.78657e+07	1.6543	0.726225	insig
MWS1875	C10H8O	2-Naphthol*	Phenolic acids	Phenolic acids	135-19-3	6144.57	8620.12	9049.28	15674.6	8224.14	7189.73	1.30547	0.384571	insig
Lmtn002233	C15H20O8	Androsin	Phenolic acids	Phenolic acids	531-28-2	1.13472e+07	2.33746e+07	2.27443e+07	1.50108e+07	1.8146e+07	1.97992e+07	0.921517	-0.117918	insig
MWSmce294	C12H16O3	Elemicin	Phenolic acids	Phenolic acids	487-11-6	78050.7	70041.4	73981.3	119426	88328.6	110426	1.43278	0.518812	insig
Waln003742	C15H18O9	1-O-p-Coumaroyl Galactonic Acid	Phenolic acids	Phenolic acids	-	663061	289855	516777	492363	548311	1.84009e+06	1.96011	0.970938	insig
Lmsn006063	C29H26O15	1,6-Di-O-galloyl-2-O-Cinnamoyl-β-D-glucose*	Phenolic acids	Phenolic acids	94356-17-9	173796	182358	174466	88142.5	184204	78858.4	0.661877	-0.595366	insig
Lmsn003619	C29H26O17	1,4-Di-O-galloyl-3-O-caffeoyl-β-D-glucose	Phenolic acids	Phenolic acids	-	32799.9	100457	50183.8	44013.6	276677	30849.1	1.91636	0.938372	insig
Wasn006373	C16H14O9	4-O-Galloyl Syringic acid	Phenolic acids	Phenolic acids	-	753296	334394	1.08173e+06	985071	1.18949e+06	773655	1.35899	0.44253	insig
Lmbn001981	C7H6O3	2,5-Dihydroxybenzaldehyde	Phenolic acids	Phenolic acids	1194-98-5	173738	231939	248951	414492	218754	247436	1.34532	0.427947	insig
Lmbn015605	C22H34O4	Phthalic acid,6-ethyl-3-octylbutyl ester	Phenolic acids	Phenolic acids	-	29971.5	17496.3	20365.3	29272.9	23480.7	27533.5	1.1836	0.243178	insig
Lmsn003409	C22H22O12	1-O-Galloyl-6-O-p-Coumaroyl-β-D-glucose*	Phenolic acids	Phenolic acids	-	511712	2.18848e+06	1.16111e+06	862504	4.81595e+06	776158	1.67161	0.741242	insig
pmb0108	C19H18O8	Feruloyl syringic acid	Phenolic acids	Phenolic acids	-	87739.6	61622	51933.9	76309.9	121177	169388	1.82257	0.865972	insig
Cmqn009444	C21H32O2	3-(11,13-Pentadecadienyl)-(Z,E)1,2-Benzenediol	Phenolic acids	Phenolic acids	155475-58-4	1.49798e+06	795169	838471	1.44827e+06	1.05423e+06	2.10418e+06	1.47102	0.55682	insig
Wasn007119	C16H14O8	3-O-(3-O-Vanilloyl) Methylgallate	Phenolic acids	Phenolic acids	-	2.68161e+06	566629	624298	806112	2.72299e+06	3.41722e+06	1.79374	0.842969	insig
MWS2099	C8H8O2	4-Methylbenzoic acid	Phenolic acids	Phenolic acids	99-94-5	56490.4	54792.9	57072.8	77491.8	88443	85428.3	1.49304	0.578258	insig
mws0024	C7H6O5	Gallic acid	Phenolic acids	Phenolic acids	149-91-7	8.17384e+07	1.0595e+08	129320722	9.71954e+07	1.15895e+08	8.56907e+07	0.9425	-0.0854359	insig
pma6460	C16H18O8	4-O-p-Coumaroylquinic acid*	Phenolic acids	Phenolic acids	32451-86-8	488355	190848	175839	314075	322653	507027	1.33766	0.419711	insig
mws0011	C17H24O9	Syringin	Phenolic acids	Phenolic acids	118-34-3	1.21792e+06	1.77569e+06	1.2292e+06	1.9931e+06	3.192e+06	1.60676e+06	1.60838	0.685604	insig
pmp001285	C8H4O3	Phthalic anhydride	Phenolic acids	Phenolic acids	85-44-9	1.70169e+07	1.73694e+07	1.64976e+07	1.49161e+07	1.79732e+07	1.89167e+07	1.01812	0.0259108	insig
pmf0440	C10H10O2	4-MethoxycinnaMaldehyde	Phenolic acids	Phenolic acids	1963-36-6	50496.9	68424.8	69655	76938.5	96783.9	97560.6	1.43858	0.524648	insig
Cmqn012603	C21H34O2	Urushiol II	Phenolic acids	Phenolic acids	35237-02-6	334155	237229	216782	314242	310907	176746	1.01742	0.0249129	insig
MWSmce501	C8H8O4	Protocatechuic Acid Methyl Ester	Phenolic acids	Phenolic acids	2150-43-8	8.00117e+06	8.77826e+06	6.66287e+06	1.16884e+07	1.19163e+07	7.16863e+06	1.31273	0.392568	insig
Lmfn001344	C20H20O13	Maplexin C (2,3-Di-O-Galloyl-1,5-Anhydro-D-Glucitol)*	Phenolic acids	Phenolic acids	-	214070	353591	437486	771511	395016	73296.8	1.23348	0.302729	insig
MWS2070	C10H12O3	Propyl 4-hydroxybenzoate	Phenolic acids	Phenolic acids	94-13-3	63358.8	82385.2	73973.5	176183	58523.2	61349	1.34744	0.430218	insig
Lmbp002309	C17H22O9	Sinapaldehyde-4-O-Glucoside	Phenolic acids	Phenolic acids	154461-65-1	49578.8	45864.9	50334.2	63915.9	71067	42873.3	1.22005	0.286939	insig
Lmsn006346	C29H26O15	1,6-Di-O-galloyl-3-O-Cinnamoyl-β-D-glucose*	Phenolic acids	Phenolic acids	-	185232	200449	227700	85043.8	203496	50138.3	0.552149	-0.85687	insig
Lmhn002926	C13H12O7	p-Coumaroylmalic acid	Phenolic acids	Phenolic acids	-	2.90721e+06	716702	708499	908429	781035	3.76643e+06	1.25932	0.332643	insig
Cmzn005251	C21H22O10	6-O-Caffeoylarbutin	Phenolic acids	Phenolic acids	136172-60-6	1.03727e+06	371932	573485	770305	967021	1.17603e+06	1.46939	0.55522	insig
Lmsn004162	C22H22O12	1-O-Galloyl-2-O-p-Coumaroyl-β-D-glucose*	Phenolic acids	Phenolic acids	94356-18-0	1.55828e+06	1.03695e+06	952335	700952	1.34627e+06	2.58067e+06	1.30452	0.383524	insig
Hmyn001360	C18H20O4	Doitungbiphenyl A	Phenolic acids	Phenolic acids	-	338437	238825	255674	378238	291511	337407	1.20916	0.274009	insig
pme0309	C8H8O5	3-O-Methylgallic Acid*	Phenolic acids	Phenolic acids	3934-84-7	5.62305e+06	7.65517e+06	8.22592e+06	5.86172e+06	6.32078e+06	3.84646e+06	0.74539	-0.423933	insig
Cmqn010313	C21H32O2	3-(8,11-Pentadecadienyl)-(E,Z)-1,2-Benzenediol	Phenolic acids	Phenolic acids	92687-22-4	1.37621e+06	728894	740206	1.32603e+06	987781	2.09023e+06	1.54783	0.630245	insig
pmn001710	C24H26O13	Rosmarinic acid-3'-O-glucoside	Phenolic acids	Phenolic acids	910028-78-3	593828	362063	423463	1.33399e+06	501267	292775	1.54277	0.625527	insig
Wasn003528	C20H20O13	Protocatechuic acid 4-O-(2''-O-Galloy)Glucoside	Phenolic acids	Phenolic acids	-	192849	249237	365789	615317	324399	49369.2	1.2243	0.291962	insig
mws1512	C10H12O5	Propyl gallate	Phenolic acids	Phenolic acids	121-79-9	31084.5	53642.9	53142.6	46238.8	51993	44734.6	1.03697	0.0523681	insig
Zmhn005413	C15H12O9	p-Dimeric galloyl methyl ester*	Phenolic acids	Phenolic acids	-	3.15303e+07	2.91928e+07	3.08297e+07	2.54584e+07	2.95421e+07	2.60416e+07	0.885195	-0.175933	insig
Cmqn009137	C21H30O2	3-(8,11,13-Pentadecatrienyl)-(E,E,Z)1,2-Benzenediol	Phenolic acids	Phenolic acids	83532-39-2	332109	297752	257803	355509	286157	577432	1.37338	0.457726	insig
MWSslk083	C9H12O4	4-Hydroxy-3,5-dimethoxybenzyl alcohol	Phenolic acids	Phenolic acids	530-56-3	1.2588e+06	1.86283e+06	2.16758e+06	1.83666e+06	1.73496e+06	1.07506e+06	0.87852	-0.186853	insig
mws0145	C8H8O3	O-Anisic acid (2-Methoxybenzoic acid)	Phenolic acids	Phenolic acids	529-75-9	2.39723e+06	1.41233e+06	994234	778072	1.22266e+06	1.34873e+06	0.697252	-0.520248	insig
MWSmce355	C10H12O5	Methyl Syringate	Phenolic acids	Phenolic acids	884-35-5	31808.4	39959.7	79108.7	150026	70364.7	26452.9	1.63606	0.710227	insig
Hmsn002272	C15H20O8	Demethyl coniferin	Phenolic acids	Phenolic acids	-	1.16192e+07	2.37117e+07	18767236	1.6446e+07	1.3795e+07	2.37021e+07	0.997133	-0.00414177	insig
Lczn000055	C15H12O9	Digallic acid methyl ester*	Phenolic acids	Phenolic acids	-	2.3434e+07	2.06636e+07	2.34586e+07	1.70675e+07	2.25284e+07	2.24019e+07	0.917722	-0.123871	insig
pmb3074	C16H18O8	5-O-p-Coumaroylquinic acid*	Phenolic acids	Phenolic acids	1899-30-5	8.16019e+06	5.18492e+06	9.24466e+06	4.95681e+06	1.34844e+07	5.23805e+07	3.13512	1.64852	insig
MWSmce040	C8H8O3	Isovanillin	Phenolic acids	Phenolic acids	621-59-0	46712.8	41791.2	66032.7	106769	81815.7	43195.1	1.49984	0.584809	insig
pmn001534	C34H28O22	1,2,3,6-Tetra-O-galloyl-β-D-glucose*	Phenolic acids	Phenolic acids	79886-50-3	2.11734e+07	3.05567e+07	3.79943e+07	3.16083e+07	3.88714e+07	1.57773e+07	0.961357	-0.0568561	insig
MWSprf004	C16H18O9	Neochlorogenic acid (5-O-Caffeoylquinic acid)	Phenolic acids	Phenolic acids	906-33-2	7.79634e+06	6.19663e+06	7.85349e+06	4.59305e+06	1.35914e+07	2.03491e+07	1.76383	0.818715	insig
MWSmce308	C9H10O5	Gallic Acid Ethyl Ester; Ethyl gallate	Phenolic acids	Phenolic acids	831-61-8	169815	296330	394992	493662	369328	133330	1.15698	0.210366	insig
Cmqn010644	C21H30O2	3-(8,11,13-Pentadecatrienyl)-(Z,Z,Z)1,2-Benzenediol	Phenolic acids	Phenolic acids	83258-39-3	1.50135e+07	1.54587e+07	1.19921e+07	1.45609e+07	1.22472e+07	1.57924e+07	1.00321	0.00461909	insig
pmn001553	C14H20O8	Cimidahurinine	Phenolic acids	Phenolic acids	142542-89-0	1.37817e+07	1.22813e+07	1.92977e+07	1.32047e+07	1.26215e+07	1.56054e+07	0.91338	-0.130712	insig
pmn001411	C14H20O8	Cornoside	Phenolic acids	Phenolic acids	40661-45-8	4.79948e+06	3.20161e+06	3.55518e+06	4.3555e+06	6.17207e+06	1.12844e+07	1.88746	0.916443	insig
Zbjp002681	C21H26O5	1,7-bis(4-hydroxy-3-methoxyphenyl)hept-1-ene-3-ol	Phenolic acids	Phenolic acids	-	36632.6	46385.8	24599.7	32362.1	42864.9	52539.7	1.18722	0.247591	insig
Hmln003529	C18H26O10	Benzyl β-primeveroside	Phenolic acids	Phenolic acids	130622-31-0	205297	268948	113121	256489	214828	5691.62	0.812115	-0.300244	insig
Lmyn000503	C13H12O11	Mucic acid-1,4-lactone-2-O-gallate	Phenolic acids	Phenolic acids	-	46287.8	29101.1	42722.5	68348.6	69554.6	42582.4	1.5281	0.611737	insig
MWS2066	C10H8O	1-Naphthol*	Phenolic acids	Phenolic acids	90-15-3	4278.57	9136.62	8011.18	14332.3	7102.6	7552.92	1.3529	0.43606	insig
Hmsn002598	C13H18O8	Salirepin	Phenolic acids	Phenolic acids	26652-12-0	174270	248609	197200	233393	267611	311176	1.3098	0.389346	insig
Lmsn004674	C15H18O7	1-O-Cinnamoyl-β-D-glucose	Phenolic acids	Phenolic acids	40004-96-4	43006.8	79314.6	24220.3	44730.7	22904.7	74789.9	0.97191	-0.0411057	insig
Cmqn012644	C22H34O2	3-(1-Methyl-7,10-Pentadecadienyl)-1,2-benzenediol	Phenolic acids	Phenolic acids	160874-19-1	98473	89029.7	62577.9	68673.3	74960.5	68901.4	0.849867	-0.234691	insig
Wmyn000213	C21H24O12	3,4-di-hydroxyphenethyol alcohol 4-O-β-D-(6'-O-galloyol)-glucopyranoside	Phenolic acids	Phenolic acids	-	258704	474761	727467	656387	473277	151346	0.876845	-0.189607	insig
Lmxp001668	C9H10O2	2-Methoxy-4-ethenylphenol	Phenolic acids	Phenolic acids	7786-61-0	72508.3	68788.2	56606.7	35304.4	53463.8	70464.8	0.8046	-0.313656	insig
pmb2497	C9H10O5	4-Hydroxy-3-methoxymandelate	Phenolic acids	Phenolic acids	55-10-7	79411.2	69467.5	98926	147440	100984	46006.5	1.18815	0.248722	insig
Zmhn001703	C13H16O10	5-O-Galloyl-D-hamamelose*	Phenolic acids	Phenolic acids	-	3.41565e+07	5.25994e+07	1.05561e+07	1.12237e+07	1.7383e+07	2.1083e+07	0.510623	-0.969671	insig
MWS20194	C9H8O2	Cinnamic acid	Phenolic acids	Phenolic acids	140-10-3	47319	50610.2	44756.9	65014.6	41804.9	31706.7	0.970845	-0.0426867	insig
Lmyn003835	C14H10O7	4-(3,4,5-Trihydroxybenzoxy)benzoic acid	Phenolic acids	Phenolic acids	-	5.81275e+06	9.90125e+06	4.91169e+06	6.10118e+06	1.35029e+07	7.59428e+06	1.31867	0.399079	insig
Zmln000899	C15H20O9	Syringaldehyde-4-O-glucoside	Phenolic acids	Phenolic acids	-	121566	227401	139792	249170	240738	274975	1.56495	0.646114	insig
Wbmp001978	C8H10O2	Tyrosol; 4-Hydroxyphenylethanol	Phenolic acids	Phenolic acids	501-94-0	106133	103039	132681	134067	170777	71166	1.09992	0.137395	insig
Lmrn003000	C9H10O3	2-Hydroxy-3-phenylpropanoic acid	Phenolic acids	Phenolic acids	7326-19-4	217247	257856	240362	313898	277884	590086	1.65189	0.724118	insig
Lmsn001900	C27H22O18	3-O-Galloyl-4,6-(S)-HHDP-β-D-glucose	Phenolic acids	Phenolic acids	-	83242.9	106733	91389.1	55032.6	60490.2	115021	0.819378	-0.287398	insig
Wasn002933	C16H22O10	1-O-(3,4,5-Trimethoxybenzoyl)-B-D-Glucopyranoside	Phenolic acids	Phenolic acids	-	2.83132e+06	5.20597e+06	4.14126e+06	4.73522e+06	6.53058e+06	4.04509e+06	1.2572	0.330216	insig
Zmxn004029	C31H38O11	7,8-Dihydro-Buddlenol B(erythro)	Phenolic acids	Phenolic acids	-	283192	402058	238621	304866	321100	557129	1.28058	0.356802	insig
Waln003350	C15H18O9	3-O-p-Coumaroyl Galactonic Acid*	Phenolic acids	Phenolic acids	-	666851	281061	506610	470328	483293	2.04129e+06	2.05903	1.04197	insig
pmn001515	C14H14O9	3-Galloylshikimic acid	Phenolic acids	Phenolic acids	110082-91-2	148850	389865	479077	553345	568084	115475	1.21528	0.281291	insig
mws0639	C7H6O4	2,3-Dihydroxybenzoic Acid*	Phenolic acids	Phenolic acids	303-38-8	505554	840511	233713	900234	353610	707928	1.2418	0.312436	insig
mws0180	C7H6O4	2,5-Dihydroxybenzoic acid; Gentisic Acid*	Phenolic acids	Phenolic acids	490-79-9	505554	840511	233713	900234	353610	707928	1.2418	0.312436	insig
Cmqn009849	C21H34O2	3-(10Z)-10-Pentadecenyl-1,2-benzenediol	Phenolic acids	Phenolic acids	83532-37-0	1.05995e+07	5.52534e+06	5.95581e+06	9.48533e+06	6.25055e+06	1.58085e+07	1.4286	0.514603	insig
Li512115	C25H24O12	Isochlorogenic acid B	Phenolic acids	Phenolic acids	14534-61-3	84204.4	276756	393492	661924	363192	70595.2	1.45233	0.538366	insig
Zmxn003874	C31H38O11	7,8-Dihydro-Buddlenol B(threo)	Phenolic acids	Phenolic acids	-	524009	437111	332272	570462	515775	880715	1.52077	0.604803	insig
Hamp002961	C9H12O4	Antiarol; 3,4,5-Trimethoxyphenol	Phenolic acids	Phenolic acids	642-71-7	3.5899e+07	5.15475e+07	6.06875e+07	5.35898e+07	3.73428e+07	3.14829e+07	0.826383	-0.275117	insig
MWSmce264	C8H10O3	Hydroxytyrosol	Phenolic acids	Phenolic acids	10597-60-1	152594	115860	163464	150745	110478	142257	0.934161	-0.0982568	insig
Wasn006129	C16H14O9	3-O-(3-O-Methylgalloyl) Methylgallate	Phenolic acids	Phenolic acids	-	1.33159e+06	992760	1.81239e+06	2.01252e+06	2.59701e+06	1.57611e+06	1.49529	0.58043	insig
HJN037	C8H8O5	4-O-Methylgallic Acid*	Phenolic acids	Phenolic acids	4319-02-2	6.18076e+06	7.15509e+06	8.27345e+06	6.88794e+06	6.48182e+06	3.91173e+06	0.799725	-0.322425	insig
Lmnn002886	C23H26O11	1'-O-(3,4-Dihydroxyphenethyl)-O-caffeoyl-glucoside	Phenolic acids	Phenolic acids	-	32989.3	138933	87197.7	147381	53576.6	197549	1.53792	0.620982	insig
pmn001468	C19H26O13	Sibiricose A3	Phenolic acids	Phenolic acids	139726-39-9	83769.6	86979.8	86025.4	140687	113379	31309.2	1.11138	0.152355	insig
Lmrn001951	C9H10O4	(S)-2-Hydroxy-3-(4-Hydroxyphenyl)Propanoic Acid	Phenolic acids	Phenolic acids	23508-35-2	51619.7	64333.6	46379.5	108712	81181.5	113125	1.86665	0.90045	insig
pmn001421	C16H18O8	3-O-p-Coumaroylquinic acid*	Phenolic acids	Phenolic acids	87099-71-6	9.87171e+06	6.43008e+06	1.04579e+07	6.44729e+06	13658931	5.00432e+07	2.62146	1.39037	insig
Lmtn002324	C19H28O11	Benzyl-(2''-O-glucosyl)glucoside	Phenolic acids	Phenolic acids	-	50998.3	71139.7	69429.1	97376.3	108000	38771.3	1.27448	0.349905	insig
Hmhn000927	C12H16O8	Phloroglucinol-1-O-β-D-glucopyranoside	Phenolic acids	Phenolic acids	-	292185	185572	170156	212814	369141	420507	1.54722	0.629676	insig
Cmqn010791	C21H34O2	3-(11-Pentadecenyl)-1,2-benzenediol	Phenolic acids	Phenolic acids	75272-96-7	9.20019e+06	4.46593e+06	4.75293e+06	8.90284e+06	5.36053e+06	1.61121e+07	1.64913	0.721707	insig
Lmln010063	C14H22O	2,6-Di-tert-butylphenol	Phenolic acids	Phenolic acids	128-39-2	215310	279418	301065	287514	284769	219014	0.994349	-0.00817545	insig
MWS20199	C14H10O9	Digallic acid	Phenolic acids	Phenolic acids	536-08-3	1.23155e+06	2.37336e+06	2.65493e+06	1.66308e+06	2.72657e+06	786868	0.826943	-0.274139	insig
Lmsn004921	C29H26O15	1,2-Di-O-galloyl-5-O-Cinnamoyl-β-D-glucose*	Phenolic acids	Phenolic acids	-	137982	98880.8	51986.4	71815.2	114507	153335	1.1759	0.233767	insig
mad2085	C22H18O11	Caffeoyl-p-coumaroyltartaric acid	Phenolic acids	Phenolic acids	-	152705	337349	232097	160235	241631	234551	0.88128	-0.182328	insig
Lmdp003146	C10H14O2	Rhododendrol	Phenolic acids	Phenolic acids	501-96-2	838463	491981	448013	873432	1.14003e+06	1.03762e+06	1.71558	0.778693	insig
Lmhn002573	C17H20O11	Sinapoylglucuronic acid	Phenolic acids	Phenolic acids	-	1.25336e+06	1.21531e+06	2.35116e+06	2.63449e+06	480055	1.57286e+06	0.972525	-0.0401922	insig
Wasn005682	C22H22O11	Protocatechuic acid 4-O-(6''-O-p-Coumaroyl)Glucoside	Phenolic acids	Phenolic acids	-	30617.5	1.05939e+06	2.2056e+06	1.02124e+06	1.62344e+06	823011	1.05221	0.0734289	insig
pmb3066	C22H26O12	5-O-p-Coumaroylshikimic acid O-glucoside	Phenolic acids	Phenolic acids	-	72804.6	79375.9	158264	138436	277234	197246	1.97432	0.981353	insig
Cmsn001563	C21H22O15	1,7-Di-O-galloyl-D-sedoheptulose	Phenolic acids	Phenolic acids	-	75808.6	35525.4	219201	116602	75752.8	39051.6	0.700095	-0.514377	insig
Lmhn003373	C11H10O7	4-Hydroxybenzoylmalic acid	Phenolic acids	Phenolic acids	-	110882	85983.2	160733	703044	182710	18758	2.52941	1.3388	insig
Jmwn006041	C26H32O11	(7S,8R)-dehydrodiconiferylalcohol-9'-O-β-D-glucopyranoside	Phenolic acids	Phenolic acids	-	274108	105329	88504.8	94214	77301.7	194287	0.781727	-0.355262	insig
Wasn004683	C21H22O12	Protocatechuic acid 1-O-(Glucosylvanilloyl)	Phenolic acids	Phenolic acids	-	1.36207e+06	1.43535e+06	1.24381e+06	1.99572e+06	1.9548e+06	1.28515e+06	1.29556	0.37358	insig
MWSmce339	C10H10O3	2-Methoxycinnamic acid	Phenolic acids	Phenolic acids	6099-03-2	33422.9	25057	25307.9	33798.8	27379.7	26718.4	1.04904	0.0690718	insig
Lman004552	C21H22O9	Robustaside A;[6'-p-Coumarylarbutin]	Phenolic acids	Phenolic acids	148810-39-3	4744.44	36337	59791.5	32832.3	58046.1	58369.1	1.47956	0.565168	insig
pme2598	C8H8O4	3,4-Dihydroxybenzeneacetic acid	Phenolic acids	Phenolic acids	102-32-9	441579	342008	303716	859424	597492	596321	1.88838	0.917146	insig
Wasn005973	C41H32O24	2-Hydroxybenzoyl-4-O-Galloyl-1,3,6-Tri-O-Beta-D-Galloylglucose	Phenolic acids	Phenolic acids	-	496625	715130	957552	1.39451e+06	960505	269791	1.20997	0.274976	insig
Lmhn002895	C23H20O12	Feruloylcaffeoyltartaric acid	Phenolic acids	Phenolic acids	-	1.45497e+06	1.03479e+06	1.24092e+06	1.8123e+06	684562	14510.2	0.67317	-0.570958	insig
Hmbn002692	C22H30O14	6'-O-Feruloyl-D-sucrose	Phenolic acids	Phenolic acids	118230-77-6	176660	1.74932e+06	627746	768449	367031	248584	0.541979	-0.883691	insig
Zmhn004909	C21H18O13	3,4-Digalloylshikimic acid	Phenolic acids	Phenolic acids	-	1.71888e+06	963941	875283	616181	1.36684e+06	2.871e+06	1.36422	0.448074	insig
Lmgn002250	C31H34O17	Dicaffeoylquinic acid-O-glucoside	Phenolic acids	Phenolic acids	-	316758	294435	169733	313545	771049	142177	1.57092	0.651609	insig
mws0885	C7H6O4	2,4-Dihydroxybenzoic acid*	Phenolic acids	Phenolic acids	89-86-1	648019	1.16607e+06	1.0095e+06	1.00913e+06	1.01615e+06	680015	0.958109	-0.0617384	insig
Cmyp005063	C21H28O9	Grandidentatin	Phenolic acids	Phenolic acids	15732-48-6	90702.6	74981.2	101771	79212.6	64172.2	74822.1	0.815866	-0.293595	insig
pmn001542	C55H40O34	2,3-O-Digalloyl-1,4,6-tri-O-galloyl-glucose	Phenolic acids	Phenolic acids	-	1.38545e+06	1.81393e+06	905006	870771	1.11817e+06	1.45989e+06	0.840279	-0.251059	insig
Zbyn004414	C34H28O22	1,2,4,6-tetra-O-galloyl-β-D-glucose*	Phenolic acids	Phenolic acids	-	1.8007e+07	2.66016e+07	3.26636e+07	2.9008e+07	3.36046e+07	1.43809e+07	0.996394	-0.00521159	insig
Cmqn011486	C21H36O2	3-Pentadecylcatechol; Hydroureshiol	Phenolic acids	Phenolic acids	-	87823.3	69385.2	62305.3	93641.2	61274.5	77380	1.05823	0.0816502	insig
MWSHC20168	C7H6O4	Methyl cumalate	Phenolic acids	Phenolic acids	6018-41-3	298791	489820	385120	454051	373990	305693	0.965922	-0.0500207	insig
Wchn005577	C22H22O11	1-O-Galloyl-2-O-Cinnamoyl-β-D-glucose	Phenolic acids	Phenolic acids	56994-83-3	184515	1.25146e+06	3.29651e+06	3.05716e+06	3.14588e+06	1.28736e+06	1.58276	0.662447	insig
MWS20207	C41H32O26	1,2,3,4,6-Penta-O-galloyl-β-D-glucose	Phenolic acids	Phenolic acids	14937-32-7	7.22256e+06	1.33428e+07	1.37785e+07	7.55686e+06	1.31012e+07	6.47689e+06	0.790097	-0.339899	insig
Lmfn000797	C20H20O14	2,3-Di-O-Galloyl-β-D-Glucose*	Phenolic acids	Phenolic acids	-	2.60814e+07	1.95738e+07	1.11971e+07	1.01201e+07	1.58598e+07	2.17759e+07	0.839997	-0.251544	insig
mws0906	C16H22O8	Coniferin	Phenolic acids	Phenolic acids	531-29-3	3.3903e+06	1.00295e+06	857871	2.21208e+06	2.12103e+06	1.46155e+06	1.10351	0.142101	insig
Zmhn002643	C20H22O9	4-O-(6'-O-Glucosyl-4''-hydroxybenzoyl)-4-hydroxybenzyl alcohol	Phenolic acids	Phenolic acids	-	49600.6	79244.9	105860	61759.7	98767.2	58604.4	0.933644	-0.099056	insig
Smcn001947	C29H36O15	Acteoside; Verbascoside	Phenolic acids	Phenolic acids	61276-17-3	27489.7	24816.1	7944.56	56629.6	22298.8	8827.65	1.45652	0.542529	insig
Lazn003578	C12H14O3	Trans-coniferyl aldehyde	Phenolic acids	Phenolic acids	-	177182	222399	233907	234029	161774	233974	0.994143	-0.00847532	insig
Ymjm000116	C14H18O8	6-O-Acetylarbutin	Phenolic acids	Phenolic acids	10338-88-2	466561	391324	792347	315308	193414	357732	0.52505	-0.929473	insig
Hmhn003067	C15H18O8	Phenylpropionic acid-O-β-D-glucopyranoside	Phenolic acids	Phenolic acids	-	235980	105662	108521	172562	161960	131067	1.03427	0.0486091	insig
Lmgp002593	C7H6O2	3-hydroxybenzaldehyde	Phenolic acids	Phenolic acids	100-83-4	97478.9	221391	177161	165287	218766	99455.8	0.974756	-0.0368875	insig
pmb2654	C19H27NO12	Anthranilate-1-O-Sophoroside	Phenolic acids	Phenolic acids	-	2.99643e+06	2.12407e+06	3.44382e+06	2.98822e+06	3.41421e+06	1.64023e+06	0.93909	-0.0906645	insig
Lmsn004090	C22H22O12	1-O-Galloyl-3-O-p-Coumaroyl-β-D-glucose	Phenolic acids	Phenolic acids	-	233664	208972	291035	283051	257806	64391.3	0.824959	-0.277605	insig
mws0458	C8H8O3	Vanillin; 4-Hydroxy-3-Methoxybenzaldehyde	Phenolic acids	Phenolic acids	121-33-5	63516.4	41426	53154.7	122059	79739.5	73666.7	1.74238	0.801062	insig
MWSmce248	C9H8O3	3-Hydroxycinnamic Acid*	Phenolic acids	Phenolic acids	14755-02-3	539174	786019	680974	636682	517366	339260	0.744358	-0.42593	insig
Zmjp004455	C19H26O9	Trollioside	Phenolic acids	Phenolic acids	-	104179	80834.7	91290.7	110210	91390.3	108985	1.12407	0.168731	insig
MWSHC2067	C7H6O3	Protocatechualdehyde	Phenolic acids	Phenolic acids	139-85-5	722930	532772	524847	1.32535e+06	949421	765195	1.70732	0.771732	insig
pmn001528	C28H18O17	Tetragallic Acid(3''-O-galloyl-4''-O-galloyl-4-O-galloyl-galloyl acid)	Phenolic acids	Phenolic acids	-	135405	84849.5	69844.8	89712	160158	244935	1.70564	0.770311	insig
pmn001672	C23H32O15	Furanofructosyl-α-D-(3-mustard acyl)glucoside	Phenolic acids	Phenolic acids	-	63178.4	109054	120031	144032	59186.6	19050.9	0.760509	-0.394963	insig
HJN093	C20H20O12	2-O-Salicyl-6-O-Galloyl-D-Glucose	Phenolic acids	Phenolic acids	-	431364	1.31406e+06	1.24639e+06	729773	634845	460054	0.609889	-0.713382	insig
pmn001681	C10H14O2	1-(4-Methoxyphenyl)-1-propanol	Phenolic acids	Phenolic acids	5349-60-0	171832	180364	192324	239258	198110	290150	1.33607	0.417998	insig
Lmhn002629	C11H10O7	Benzoyltartaric acid	Phenolic acids	Phenolic acids	-	55453.8	64109.7	88527.4	96761.9	61295.2	141923	1.44158	0.527651	insig
Lmhn003240	C11H10O6	Benzoylmalic acid	Phenolic acids	Phenolic acids	22138-51-8	378039	173985	162786	217020	91567.7	288006	0.834619	-0.260811	insig
Zmhn002227	C17H22O10	4-O-Glucosyl-sinapate	Phenolic acids	Phenolic acids	-	1.90248e+07	2.62205e+07	3.32551e+07	3.12071e+07	7.18098e+06	1.79564e+07	0.71776	-0.478426	insig
Wasn006037	C55H40O32	4-Hydroxybenzoylgalloyl-2-O-Digalloyl-1,3,6-Tri-O-Beta-D-Galloylglucose*	Phenolic acids	Phenolic acids	-	16294.8	19334.9	9346.44	7242.85	25385.6	13912.9	1.0348	0.0493514	insig
Zaln004082	C16H16O8	3-O-caffeoylshikimic acid*	Phenolic acids	Phenolic acids	-	3.89709e+06	2.46507e+06	4.29134e+06	3.25055e+06	1.73212e+06	3.42806e+06	0.78948	-0.341025	insig
Zaln004057	C16H16O8	4-caffeoylshikimic acid*	Phenolic acids	Phenolic acids	-	3.89709e+06	2.46507e+06	4.29134e+06	3.25055e+06	1.73212e+06	3.42806e+06	0.78948	-0.341025	insig
Zmhn002334	C16H20O9	6-O-Feruloyl-β-D-glucose*	Phenolic acids	Phenolic acids	137887-25-3	260302	560286	454905	170512	503722	424752	0.861617	-0.214882	insig
Lmfn001584	C21H22O14	Methyl 4,6-di-O-galloyl-D-glucoside	Phenolic acids	Phenolic acids	-	26729.2	18550	26623.2	22969.3	18833.3	6573.46	0.672801	-0.571748	insig
Lmqp002761	C19H20O4	Alnusonol	Phenolic acids	Phenolic acids	52330-12-8	5428.7	24282.1	16008.3	74238.2	43062.4	3859.97	2.65011	1.40605	insig
pmn001535	C34H28O22	1,3,4,6-Tetra-O-Galloyl-D-Glucose	Phenolic acids	Phenolic acids	-	432679	1.06904e+06	694582	229303	861382	231723	0.602106	-0.731912	insig
pmb3075	C16H16O7	3-O-p-Coumaroylshikimic acid	Phenolic acids	Phenolic acids	-	196761	164271	223161	245392	235910	146869	1.07528	0.104713	insig
Lakn001671	C14H18O9	2-β-D-Glucopyranosyloxy-5-hydroxy-phenylacetic acid	Phenolic acids	Phenolic acids	-	4.20824e+06	1.42816e+06	478499	798957	927786	1.87366e+06	0.588791	-0.764172	insig
pmn001382	C25H24O12	Isochlorogenic acid A	Phenolic acids	Phenolic acids	2450-53-5	58095.7	211261	423109	691759	355493	45814.8	1.57851	0.658568	insig
Waln003168	C15H18O9	5-O-p-Coumaroyl Galactonic Acid*	Phenolic acids	Phenolic acids	-	622208	250698	496427	457432	464500	2.20941e+06	2.28676	1.19331	insig
pmn001548	C33H34O23	2-O-Trigalloyl-glucose-glucose	Phenolic acids	Phenolic acids	-	23799.3	73836.6	51216.3	40582.5	127202	46991.5	1.44288	0.528953	insig
Lmsn004714	C29H26O16	1,6-Di-O-galloyl-2-O-p-coumaroyl-β-D-glucose	Phenolic acids	Phenolic acids	115713-49-0	453777	289051	427337	345906	742388	133875	1.04444	0.0627323	insig
Wafn003070	C16H20O10	Hydroxyferulic acid glucoside	Phenolic acids	Phenolic acids	-	4.10227e+06	7.38638e+06	1.34758e+07	1.70878e+07	1.47403e+07	9.69261e+06	1.66319	0.733955	insig
Lckn000312	C29H36O15	3,4-dihydroxy-β-phenylethoxy-O-α-L-rhamnopyranosyl(1→3)-6-O-caffeoyl(cis)-β-D-glucopyranoside	Phenolic acids	Phenolic acids	-	38389.6	22941.1	23866.6	91018.5	30070.4	24714.2	1.71136	0.775143	insig
pmn001384	C25H24O12	Isochlorogenic acid C	Phenolic acids	Phenolic acids	57378-72-0	111658	231854	440189	709700	351332	74755.1	1.44926	0.535315	insig
Lmsn003582	C22H22O12	1-O-Galloyl-4-O-p-Coumaroyl-β-D-glucose*	Phenolic acids	Phenolic acids	-	505099	1.72784e+06	1.24472e+06	733642	3.53737e+06	917761	1.49203	0.577274	insig
pme3443	C11H12O4	Sinapinaldehyde	Phenolic acids	Phenolic acids	4206-58-0	56446.3	43737.4	37380.5	76551.9	59753.1	27271	1.18909	0.249855	insig
Lmsn003088	C27H24O18	1,4,6-Tri-O-galloyl-β-D-glucose*	Phenolic acids	Phenolic acids	94513-58-3	390603	959741	1.04728e+06	526936	1.0508e+06	307450	0.786275	-0.346895	insig
Lmsn005253	C29H26O15	1,2-Di-O-galloyl-3-O-Cinnamoyl-β-D-glucose*	Phenolic acids	Phenolic acids	-	169274	145412	79161.4	88760.3	113293	144377	0.879607	-0.18507	insig
Lmfn001258	C20H20O13	Maplexin D (2,4-Di-O-Galloyl-1,5-Anhydro-D-Glucitol)*	Phenolic acids	Phenolic acids	1355573-86-2	252727	397707	515546	940242	342851	70112.1	1.16057	0.214837	insig
Lmfn001062	C27H24O18	2,4,6-Tri-O-galloyl-D-glucose*	Phenolic acids	Phenolic acids	108043-99-8	510659	1.49901e+06	790226	328009	905548	220679	0.51939	-0.945111	insig
mws4177	C8H9NO2	Methyl Anthranilate	Phenolic acids	Phenolic acids	134-20-3	1473.91	6335.38	8674.6	13414.2	7323.9	2437.41	1.40595	0.491542	insig
Cmqn011957	C23H34O2	3-(10,13,15-Heptadecatrienyl)-(Z,E,Z)1,2-benzenediol	Phenolic acids	Phenolic acids	89838-20-0	29177	17649.7	16689.8	18676.2	18920.3	28422.3	1.03939	0.0557439	insig
Lmlp001436	C9H10O4	Dihydrocaffeic acid	Phenolic acids	Phenolic acids	1078-61-1	24515.4	25124	24577.4	22585.9	16369.1	30887.1	0.941055	-0.0876496	insig
pmb0752	C17H20O9	3-O-Feruloylquinic acid	Phenolic acids	Phenolic acids	1899-29-2	25159.9	51422.7	41554.2	62716.1	47937.8	32816.1	1.21444	0.280291	insig
Lmmn000774	C15H20O9	Dihydrocaffeoylglucose	Phenolic acids	Phenolic acids	-	687569	750761	989395	979282	1.2153e+06	1.09971e+06	1.35695	0.440367	insig
Lmsn004322	C24H24O12	1,6-Di-O-caffeoyl-β-D-glucose*	Phenolic acids	Phenolic acids	-	40186	110931	89558.3	19171.3	66705.4	47719.8	0.55509	-0.849207	insig
Wafn002491	C16H18O11	2-O-Feruloylglucaric Acid	Phenolic acids	Phenolic acids	-	228964	240554	208305	512694	355333	180084	1.54629	0.628811	insig
Jmwn004371	C31H40O16	4-Hydroxyphenethoxy-8-O-β-D-[6-O-(4-O-β-D-glucopyranosyl)-sinapoyl]glucopyranoside	Phenolic acids	Phenolic acids	-	29954.5	16873.7	13848.1	34296.5	11008.7	34284.6	1.31171	0.391448	insig
Wasn006277	C55H40O32	2-Hydroxybenzoylgalloyl-4-O-Digalloyl-1,3,6-Tri-O-Beta-D-Galloylglucose*	Phenolic acids	Phenolic acids	-	26298.2	20087.6	13278.3	10794.6	20941.4	17817.4	0.830541	-0.267877	insig
Wabn003563	C17H22O10	3'-O-Beta-D-Glucopyranosyl plumbagic acid	Phenolic acids	Phenolic acids	-	610665	762859	225562	649476	887531	359607	1.18606	0.246179	insig
MWSmce537	C9H10O3	Veratraldehyde	Phenolic acids	Phenolic acids	120-14-9	14351.8	13049.9	13206.9	27751.3	15518	17265	1.49068	0.575968	insig
mws0093	C10H12O3	Coniferyl alcohol	Phenolic acids	Phenolic acids	458-35-5	63402.9	42830	34077	61857.9	41063	27041.1	0.926249	-0.110527	insig
MWSHC20102	C10H12O4	3-Hydroxy-1-(4-Hydroxy-3-Methoxyphenyl)Propan-1-One	Phenolic acids	Phenolic acids	2196-18-1	603275	290807	543013	592969	470810	655347	1.19625	0.25852	insig
Zmgn004894	C8H8O3	Methyl 4-hydroxybenzoate	Phenolic acids	Phenolic acids	99-76-3	12000	7083.4	12998	20069.5	15971.4	18021.1	1.68515	0.752877	insig
Lmsn002288	C21H28O14	1-O-Caffeoyl-(6-O-glucosyl)-β-D-glucose	Phenolic acids	Phenolic acids	-	21891.2	16978.5	20211.6	22559.9	20241.8	23849.5	1.12813	0.173932	insig
Lmzn001582	C18H28O9	5'-Glucosyloxyjasmanic acid	Phenolic acids	Phenolic acids	-	135338	146946	104792	194934	261987	70479.3	1.36252	0.446282	insig
mws0628	C7H6O2	4-Hydroxybenzaldehyde	Phenolic acids	Phenolic acids	123-08-0	89231	61530.8	101758	156920	81335.2	171356	1.6221	0.697859	insig
Lmbn004790	C11H14O4	Methyl 3-(3-hydroxy-4-methoxyphenyl)propanoate	Phenolic acids	Phenolic acids	129150-61-4	22447.5	29997.7	18897.6	49961.2	22322.3	18016.9	1.26573	0.339966	insig
Lmgn001670	C7H6O3	Salicylic acid	Phenolic acids	Phenolic acids	69-72-7	36032.4	50675.6	39927	22473.7	49985.7	61485.2	1.05772	0.0809605	insig
pme0241	C7H6O2	Benzoic acid	Phenolic acids	Phenolic acids	65-85-0	19044.2	83733.7	95401.5	142261	133183	64915.2	1.71743	0.780253	insig
pmb3068	C16H18O8	1-O-p-Coumaroylquinic acid*	Phenolic acids	Phenolic acids	-	316169	197861	124509	235592	357902	520650	1.74483	0.803088	insig
MWSHC20125	C16H16O8	5-O-Caffeoylshikimic acid	Phenolic acids	Phenolic acids	73263-62-4	2.66259e+06	1.33014e+06	2.12406e+06	1.6525e+06	1.06866e+06	2.62867e+06	0.874614	-0.193282	insig
Hmtn001288	C9H10O4	Methyl 2,4-dihydroxyphenylacetate	Phenolic acids	Phenolic acids	67828-42-6	32388.3	54138.5	23819.6	83329.7	67616.1	65550.5	1.96197	0.972302	insig
MWS5206	C9H10O4	4-Hydroxyphenyllactic Acid	Phenolic acids	Phenolic acids	306-23-0	32388.3	54138.5	23819.6	83329.7	67616.1	65550.5	1.96197	0.972302	insig
Cmqn011911	C23H34O2	3-(8,11,14-Heptadecatrienyl)-,(Z,Z,Z)-1,2-benzenediol	Phenolic acids	Phenolic acids	83258-40-6	755838	446099	507652	1.0838e+06	881062	423495	1.39704	0.482372	insig
mws0749	C7H6O3	4-Hydroxybenzoic acid	Phenolic acids	Phenolic acids	99-96-7	396107	491149	467733	786377	899476	464304	1.58684	0.66616	insig
MWS20182	C10H12O4	Dihydroferulic Acid	Phenolic acids	Phenolic acids	1135-23-5	25525.6	21278.5	23076.4	19364	13193.7	25678.5	0.833369	-0.262973	insig
Cmqn012459	C23H34O2	3-(8,11,14-Heptadecatrienyl)-1,2-benzenediol	Phenolic acids	Phenolic acids	4807-34-5	9.7277e+06	5.00707e+06	5.44866e+06	8.83886e+06	6.15052e+06	5.56027e+06	1.01814	0.0259425	insig
Cmqn012503	C23H34O2	3-(8Z,12Z,15Z)-8,12,15-Heptadecatrienyl-1,2-Benzenediol	Phenolic acids	Phenolic acids	1967756-85-9	9.7277e+06	5.00707e+06	5.44866e+06	8.83886e+06	6.15052e+06	5.56027e+06	1.01814	0.0259425	insig
MWSmce466	C8H8O2	4-Hydroxyacetophenone	Phenolic acids	Phenolic acids	99-93-4	11684.5	12427.1	14398.5	10836.7	16761.8	15740.5	1.12539	0.17043	insig
Cmqn011996	C23H34O2	3-(8,10,12-Heptadecatrienyl)-1,2-benzenediol	Phenolic acids	Phenolic acids	1362094-87-8	690618	753621	562635	992201	416083	398426	0.90026	-0.151587	insig
mws0921	C9H10O2	p-Coumaryl alcohol	Phenolic acids	Phenolic acids	3690-05-9	59384.6	33870.2	13203.2	37609	17344.1	35215.7	0.84699	-0.239584	insig
mws0853	C11H14O4	Sinapyl alcohol	Phenolic acids	Phenolic acids	537-33-7	17109.2	10176.5	9142.86	40462.8	27544.2	7423.68	2.07065	1.05008	insig
mws1078	C7H7NO2	Anthranilic Acid	Phenolic acids	Phenolic acids	118-92-3	80341.3	111802	110140	86520.7	92866.5	62192	0.799183	-0.323402	insig
MWSHC2062	C16H20O9	Ferulic β-glucoside*	Phenolic acids	Phenolic acids	14364-12-6	1.01642e+06	897649	954986	1.1758e+06	1.28498e+06	848006	1.15327	0.205731	insig
Xmyn011582	C23H38O3	Hydroginkgoic acid	Phenolic acids	Phenolic acids	-	21616.4	30493.7	34547.4	14117.5	34516.6	34687.2	0.9615	-0.056641	insig
Zmhn001926	C13H16O8	1-O-Salicyloyl-β-D-glucose	Phenolic acids	Phenolic acids	60517-74-0	1.44317e+07	2.74124e+07	2.6734e+07	1.53056e+07	2.09524e+07	2.55964e+07	0.901956	-0.148872	insig
Lmbn004847	C10H12O3	4-Methoxyphenylpropionic acid	Phenolic acids	Phenolic acids	-	39040.1	17097.3	4810.28	26448.8	9347.94	14567	0.826344	-0.275186	insig
Wbmp002612	C14H18O8	Methyl (6-O-4-hydroxybenzoyl)-α-D-glucoside	Phenolic acids	Phenolic acids	-	38607.4	20995.7	7925.52	2237.16	4157.09	60759.3	0.994445	-0.00803621	insig
Zmhn000892	C13H18O8	4-O-Glucosyl-3,4-dihydroxybenzyl alcohol	Phenolic acids	Phenolic acids	-	251615	220706	224497	72299.7	417439	377420	1.24445	0.315513	insig
Cmqn011988	C21H30O2	3-(8,11,13-Pentadecatrienyl)-1,2-benzenediol	Phenolic acids	Phenolic acids	21104-16-5	1.90647e+06	1.01848e+06	958832	897616	1.26356e+06	1.83213e+06	1.0282	0.0401209	insig
Cmqn012273	C21H32O2	Urushiol III	Phenolic acids	Phenolic acids	492-91-1	1.67021e+07	1.19388e+07	1.39945e+07	2.75112e+07	2.24239e+07	1.43046e+07	1.50672	0.591411	insig
pme1439	C9H8O3	p-Coumaric acid	Phenolic acids	Phenolic acids	501-98-4	208880	109493	166155	108641	129572	119443	0.738152	-0.43801	insig
MWS5164	C8H18N4O2	N,N'-Dimethylarginine;SDMA*	Amino acids and derivatives	Amino acids and derivatives	30344-00-4	340711	254045	329301	443107	472211	220679	1.22936	0.297907	insig
MW0152233	C21H42N8O6	Leu-Arg-Ser-Lys	Amino acids and derivatives	Amino acids and derivatives	-	2.27156e+06	707942	1.62098e+06	1.09171e+06	1.69753e+06	1.16168e+06	0.858804	-0.2196	insig
pme0010	C3H7NO3	L-Serine	Amino acids and derivatives	Amino acids and derivatives	56-45-1	101809	138957	266868	88994.8	131016	49935.2	0.531772	-0.91112	insig
MW0151370	C22H42N6O7	Ile-Asp-Lys-Lys	Amino acids and derivatives	Amino acids and derivatives	-	1.92018e+06	761990	1.11965e+06	1.38431e+06	1.55772e+06	1.21564e+06	1.0936	0.129085	insig
MW0150223	C23H32N4O10	Glu-Val-Tyr-Asp	Amino acids and derivatives	Amino acids and derivatives	-	1.00696e+07	8.6503e+06	8.20376e+06	9.13104e+06	7.40533e+06	1.0528e+07	1.00522	0.00751581	insig
NK10251888	C8H18N4O2	NG,NG-Dimethyl-L-arginine*	Amino acids and derivatives	Amino acids and derivatives	30315-93-6	402293	262254	295608	478760	410312	254445	1.19097	0.252139	insig
MWS201419	C8H17N3O3	Lys-Gly	Amino acids and derivatives	Amino acids and derivatives	7563-03-3	2.04848e+06	1.91467e+06	2.07039e+06	2.19608e+06	2.33861e+06	2.6449e+06	1.18995	0.250897	insig
MW0107643	C15H24N2O7S	Lactacystin	Amino acids and derivatives	Amino acids and derivatives	133343-34-7	2.27071e+06	2.93139e+06	2.30899e+06	1.40952e+06	1.66083e+06	3.75323e+06	0.908468	-0.138492	insig
mws4134	C20H32N6O12S2	Oxiglutatione	Amino acids and derivatives	Amino acids and derivatives	27025-41-8	781723	1.49398e+06	1.03993e+06	822236	1.50693e+06	639559	0.895372	-0.159442	insig
mws0224	C5H11NO2S	DL-Methionine	Amino acids and derivatives	Amino acids and derivatives	59-51-8	653427	557725	769503	630366	552590	702163	0.951766	-0.0713211	insig
Zmmp000635	C6H11NO2	(2S)-2-amino-4-methyl-4-pentenoic acid	Amino acids and derivatives	Amino acids and derivatives	-	1.96563e+07	9.36913e+06	6.79379e+06	3.85194e+07	1.84361e+07	3.73634e+06	1.69439	0.760767	insig
Yalp000545	C6H11NO2	N-Methyl-L-proline	Amino acids and derivatives	Amino acids and derivatives	475-11-6	1.96563e+07	9.36913e+06	6.79379e+06	3.85194e+07	1.84361e+07	3.73634e+06	1.69439	0.760767	insig
pme0008	C6H13N3O3	L-Citrulline	Amino acids and derivatives	Amino acids and derivatives	372-75-8	277108	188567	179264	421577	422352	213218	1.63914	0.712942	insig
mws1051	C15H23N6O5S+	S-Adenosylmethionine	Amino acids and derivatives	Amino acids and derivatives	485-80-3	799197	903073	979496	894724	753553	907999	0.953207	-0.0691392	insig
MWS201455	C10H19N3O5	Asp-Lys	Amino acids and derivatives	Amino acids and derivatives	5891-51-0	121182	105407	109141	129118	109844	147386	1.15077	0.2026	insig
MW0151472	C18H31N5O4	Ile-Ile-His	Amino acids and derivatives	Amino acids and derivatives	-	574296	907025	1.05237e+06	785549	1.05925e+06	543090	0.942453	-0.0855081	insig
Zmmp002946	C14H18N2O5	(3-(carboxyamino)-2-methylpropanoyl)phenylalanine	Amino acids and derivatives	Amino acids and derivatives	-	139761	82538.1	113701	222491	220340	167617	1.8168	0.861403	insig
Zazp002547	C11H12N2O2	cyclo-(Gly-Phe)	Amino acids and derivatives	Amino acids and derivatives	10125-07-2	316478	531909	437878	972459	746898	659967	1.84979	0.887364	insig
MW0149758	C22H40N6O8	Gln-Lys-Leu-Glu	Amino acids and derivatives	Amino acids and derivatives	-	984635	928985	845230	1.63675e+06	1.47644e+06	9756.45	1.13198	0.178842	insig
MW0155260	C28H36N4O8	Phe-Leu-Tyr-Asp	Amino acids and derivatives	Amino acids and derivatives	-	925043	170187	191458	86949	502904	370559	0.746422	-0.421937	insig
MW0144594	C19H30N6O7	Ala-His-Leu-Asp	Amino acids and derivatives	Amino acids and derivatives	-	1.64775e+07	1.7008e+07	3.11178e+07	5.13308e+07	3.5897e+07	1.84047e+07	1.63509	0.709372	insig
pme0014	C5H9NO4	L-Glutamic acid	Amino acids and derivatives	Amino acids and derivatives	56-86-0	3.81485e+07	28598614	4.9277e+07	7.67207e+07	6.84177e+07	3.92581e+07	1.58929	0.668387	insig
MW0109387	C11H16N4O3	Prolylhistidine	Amino acids and derivatives	Amino acids and derivatives	-	2.70439e+06	1.83545e+06	1.61613e+06	3.29334e+06	3.03003e+06	5.11825e+06	1.85862	0.894232	insig
MWSmce585	C4H9NO2	Methyl 3-aminopropanoate	Amino acids and derivatives	Amino acids and derivatives	4138-35-6	3.92e+06	3.46393e+06	3.23943e+06	4.68697e+06	4.35396e+06	1.99628e+06	1.03896	0.0551337	insig
Lmhp002001	C14H20N2O3	L-Valyl-L-Phenylalanine	Amino acids and derivatives	Amino acids and derivatives	3918-92-1	93099.6	94947.3	79475.2	94104.2	92412.4	73239.6	0.970971	-0.0424998	insig
MWSmce607	C4H9NO3	DL-Threonine	Amino acids and derivatives	Amino acids and derivatives	80-68-2	658258	507354	693406	1.17246e+06	1.02493e+06	506330	1.45438	0.540403	insig
pmb1283	C18H33N5O6S	L-Glutaminyl-L-valyl-L-valyl-L-cysteine	Amino acids and derivatives	Amino acids and derivatives	-	148106	275237	268630	287039	265694	160027	1.03004	0.0427025	insig
mws0671	C4H9NO3	L-Homoserine	Amino acids and derivatives	Amino acids and derivatives	672-15-1	1.28283e+06	846690	1.47075e+06	2.05364e+06	1.99614e+06	1.07512e+06	1.42348	0.509424	insig
pme2617	C5H11NO3S	L-Methionine Sulfoxide	Amino acids and derivatives	Amino acids and derivatives	3226-65-1	1.94246e+06	1.90906e+06	1.93885e+06	1.9907e+06	1.88551e+06	1.8448e+06	0.988022	-0.0173846	insig
MW0153883	C20H22N2O7S	Met-TyrMe-OH	Amino acids and derivatives	Amino acids and derivatives	-	1.1576e+07	1.08002e+07	8.34465e+06	1.47623e+07	1.59595e+07	2.6313e+07	1.85655	0.892623	insig
ML10181668	C6H11NO2	Cycloleucine	Amino acids and derivatives	Amino acids and derivatives	52-52-8	2.18694e+07	1.07173e+07	7.58056e+06	4.4118e+07	2.07616e+07	4.27901e+06	1.72177	0.783888	insig
pme1210	C5H11NO2S	L-Methionine	Amino acids and derivatives	Amino acids and derivatives	63-68-3	979103	1.10675e+06	1.72217e+06	1.08091e+06	896020	1.17289e+06	0.827154	-0.273772	insig
pmb2857	C11H19NO9	L-Glutamic acid-O-glycoside	Amino acids and derivatives	Amino acids and derivatives	-	10863.8	12303.5	15568.9	22587.1	28493	3086.71	1.39835	0.483729	insig
MW0153162	C19H36N6O9	Lys-Thr-Thr-Ser-Gly	Amino acids and derivatives	Amino acids and derivatives	-	56347.1	133700	219421	107903	85006.5	52798.6	0.600066	-0.736806	insig
MW0105874	C14H21N3O8	Asp-Pro-Glu	Amino acids and derivatives	Amino acids and derivatives	-	3.43156e+06	2.96975e+06	3.93075e+06	1.24792e+06	2.49203e+06	2.23399e+06	0.578194	-0.790375	insig
mws4516	C5H7NO3	Pyroglutamic acid	Amino acids and derivatives	Amino acids and derivatives	4042-36-8	3.05239e+07	1.03613e+07	7.41674e+06	5.04202e+07	1.83475e+07	2.28803e+06	1.47108	0.556874	insig
MW0152444	C23H34N4O7	Leu-Phe-Ala-Glu	Amino acids and derivatives	Amino acids and derivatives	-	1.09252e+06	1.22761e+06	1.38031e+06	1.30508e+06	1.24631e+06	245861	0.755924	-0.403688	insig
pme1712	C11H20N2O6	L-Saccharopine	Amino acids and derivatives	Amino acids and derivatives	997-68-2	24854.2	26400.2	29106.4	35669.9	25868.6	20732.3	1.02377	0.0338891	insig
Zmjp000182	C7H16N4O2	N-Monomethyl-L-arginine	Amino acids and derivatives	Amino acids and derivatives	17035-90-4	1.22264e+06	295356	380096	842385	1.28989e+06	471841	1.37196	0.456243	insig
MW0168290	C12H24N2O3	Isoleucylleucine	Amino acids and derivatives	Amino acids and derivatives	-	5.27673e+06	1.97933e+06	2.83798e+06	3.73162e+06	3.57231e+06	1.38514e+06	0.860812	-0.216229	insig
pme0075	C7H11NO5	N-Acetyl-L-glutamic acid	Amino acids and derivatives	Amino acids and derivatives	1188-37-0	651110	871952	939580	735441	786765	450170	0.800919	-0.320272	insig
mws0193	C7H15N3O3	L-Homocitrulline	Amino acids and derivatives	Amino acids and derivatives	1190-49-4	342357	361940	489136	358558	426607	225608	0.846946	-0.239657	insig
MW0152289	C22H40N6O8	Leu-Gln-Glu-Lys	Amino acids and derivatives	Amino acids and derivatives	-	75480.1	6379.82	3717.09	5587.27	12570.6	124600	1.66818	0.738271	insig
pme3033	C4H9NO2	N,N-Dimethylglycine	Amino acids and derivatives	Amino acids and derivatives	1118-68-9	3.06022e+06	2.97448e+06	2.78929e+06	4.15488e+06	3.7225e+06	2.30872e+06	1.15437	0.207099	insig
MWS00204g	C4H9NO2	N-Ethylglycine	Amino acids and derivatives	Amino acids and derivatives	627-01-0	3.06022e+06	2.97448e+06	2.78929e+06	4.15488e+06	3.7225e+06	2.30872e+06	1.15437	0.207099	insig
pme2559	C6H9NO5	N-Acetyl-L-Aspartic Acid	Amino acids and derivatives	Amino acids and derivatives	997-55-7	166571	76601.4	97873.3	153908	159079	91976.5	1.18742	0.247829	insig
mws5042	C11H14N2O3	L-Glycyl-L-phenylalanine	Amino acids and derivatives	Amino acids and derivatives	721-66-4	303151	315731	278448	472964	591205	412109	1.64519	0.718255	insig
mws1050	C5H9NO4	O-Acetylserine	Amino acids and derivatives	Amino acids and derivatives	5147-00-2	133825	135516	177469	117427	122410	81103.3	0.718292	-0.477358	insig
MW0107275	C17H19N5O3	His-Trp	Amino acids and derivatives	Amino acids and derivatives	-	186282	142744	174725	170358	253345	276891	1.39076	0.475871	insig
MW0152856	C20H29N5O4	Lys-Ala-Trp	Amino acids and derivatives	Amino acids and derivatives	-	2.66198e+06	1.47753e+06	1.76485e+06	1.67584e+06	2.0631e+06	1.02985e+06	0.807672	-0.308158	insig
MW0158138	C20H27N5O6	Trp-Gln-Thr	Amino acids and derivatives	Amino acids and derivatives	-	1.74916e+06	1.00088e+06	1.31604e+06	923921	1.46614e+06	334643	0.670106	-0.577539	insig
pme0006	C5H9NO2	L-Proline	Amino acids and derivatives	Amino acids and derivatives	147-85-3	2.144e+07	5.87548e+06	7.99792e+06	1.09081e+07	1.26929e+07	4.13545e+06	0.785438	-0.348431	insig
MWSslk140	C7H13NO3S	N-Acetyl-L-Methionine	Amino acids and derivatives	Amino acids and derivatives	65-82-7	28755.5	26793.5	38212.8	36775.5	17399.2	18187.1	0.771763	-0.37377	insig
MW0151127	C20H25N5O7	His-Tyr-Glu	Amino acids and derivatives	Amino acids and derivatives	-	252711	244226	173885	444085	365641	364495	1.75042	0.8077	insig
Zmzp000145	C9H20N2O2	Trimethyllysine	Amino acids and derivatives	Amino acids and derivatives	23284-33-5	813829	515382	446745	1.37563e+06	1.40635e+06	581572	1.89394	0.92139	insig
pmb2591	C13H14N2O3	N-Acetyl-L-Tryptophan	Amino acids and derivatives	Amino acids and derivatives	1218-34-4	154019	581835	262330	338883	318062	485414	1.14444	0.194639	insig
MW0159186	C18H31N5O7	Val-Thr-Pro-Gly-Gly	Amino acids and derivatives	Amino acids and derivatives	-	9.04679e+06	8.35522e+06	6.09133e+06	5.32881e+06	7.03182e+06	370301	0.541895	-0.883914	insig
MW0149912	C15H26N6O8	Glu-Arg-Asp	Amino acids and derivatives	Amino acids and derivatives	-	550013	436265	468467	763367	669680	624391	1.41429	0.500082	insig
pme1419	C6H13NO2S	L-Methionine methyl ester	Amino acids and derivatives	Amino acids and derivatives	10332-17-9	84143.6	81169.4	96715.1	95320.6	82491.9	119538	1.1348	0.182441	insig
pme3827	C9H11NO4	3,4-Dihydroxy-L-phenylalanine (L-Dopa)	Amino acids and derivatives	Amino acids and derivatives	59-92-7	2.47485e+06	3.39329e+06	3.79374e+06	3.41315e+06	2.53516e+06	2.83736e+06	0.909313	-0.13715	insig
MW0155386	C29H38N4O8	Phe-Tyr-Leu-Glu	Amino acids and derivatives	Amino acids and derivatives	-	1.57671e+06	939984	1.3064e+06	801518	1.29503e+06	1.7126e+06	0.996352	-0.00527229	insig
MWSmce706	C5H8N2O2	Cyclo(Ala-Gly)	Amino acids and derivatives	Amino acids and derivatives	4526-77-6	120150	83589.9	52410.9	135924	109491	97495.9	1.33871	0.420839	insig
MW0149660	C17H24N4O6S1	Gln-Cys-Tyr	Amino acids and derivatives	Amino acids and derivatives	-	1.95401e+06	1.46402e+06	1.71139e+06	3.14089e+06	2.55291e+06	1.55302e+06	1.4128	0.498553	insig
MW0153538	C26H47N9O7S	Met-Gln-Pro-Arg-Val	Amino acids and derivatives	Amino acids and derivatives	-	207109	151933	70219.5	99342.5	335355	844522	2.98005	1.57533	insig
Hmsp000364	C7H13NO2	L-Cyclopentylglycine	Amino acids and derivatives	Amino acids and derivatives	2521-84-8	318859	209473	235984	525678	326131	98267.4	1.24304	0.313873	insig
MW0146251	C17H30N6O9	Asp-Ser-Asn-Lys	Amino acids and derivatives	Amino acids and derivatives	-	228334	759538	439891	80827.3	406082	423605	0.63772	-0.649004	insig
mws0282	C11H12N2O2	L-Tryptophan	Amino acids and derivatives	Amino acids and derivatives	73-22-3	2.37754e+06	6.07914e+06	5.05394e+06	1.05527e+07	7.60723e+06	5.08628e+06	1.72059	0.782903	insig
MWS4471	C6H10N2O4	N-Alpha-Acetyl-L-Asparagine	Amino acids and derivatives	Amino acids and derivatives	4033-40-3	1.44771e+06	1.48083e+06	1.35953e+06	1.20934e+06	1.71028e+06	2.86026e+06	1.3479	0.43071	insig
MWS1771	C10H13NO3	L-Tyrosine methyl ester	Amino acids and derivatives	Amino acids and derivatives	1080-06-4	351469	286034	351729	730798	529291	531356	1.81095	0.856743	insig
Zmdp000292	C7H16N4O2	Arginine methyl ester	Amino acids and derivatives	Amino acids and derivatives	-	1.15109e+06	281382	340042	782945	1.27531e+06	450794	1.41553	0.501338	insig
MW0158251	C20H26N4O7	Trp-Thr-Glu	Amino acids and derivatives	Amino acids and derivatives	-	1.41564e+06	845016	356489	536309	456808	1.20532e+06	0.840015	-0.251513	insig
MW0155357	C27H39N5O10	Phe-Thr-Pro-Thr-Glu	Amino acids and derivatives	Amino acids and derivatives	-	6.80128e+06	1.71388e+07	1.80249e+07	1.1945e+07	1.04021e+07	1.7143e+06	0.573366	-0.802471	insig
MWSmce190	C6H13NO3	4-Hydroxy-L-Isoleucine	Amino acids and derivatives	Amino acids and derivatives	781658-23-9	157615	102523	147882	298372	237047	136632	1.6471	0.71993	insig
MW0149913	C16H28N6O8	Glu-Arg-Glu	Amino acids and derivatives	Amino acids and derivatives	-	3.14138e+06	203822	2.41014e+06	2.94235e+06	3.84743e+06	3.97059e+06	1.86963	0.902755	insig
MW0156904	C10H18N4O7	Ser-Ser-Asn	Amino acids and derivatives	Amino acids and derivatives	-	182600	122196	189042	71883.2	197190	172429	0.894021	-0.161619	insig
MW0158218	C25H30N4O4S1	Trp-Phe-Met	Amino acids and derivatives	Amino acids and derivatives	-	139106	592144	351712	407513	549312	342110	1.19943	0.262345	insig
MW0151136	C19H25N5O6	His-Tyr-Thr	Amino acids and derivatives	Amino acids and derivatives	-	1.21502e+07	1.54153e+07	1.34733e+07	1.77372e+07	1.64538e+07	757096	0.851588	-0.231773	insig
Lmhp001670	C11H22N2O3	L-Valyl-L-Leucine	Amino acids and derivatives	Amino acids and derivatives	3989-97-7	60565.9	85224.1	88937.8	64401.2	81869.4	3327.93	0.637328	-0.649893	insig
pme2735	C15H22N6O5S	S-(5'-Adenosyl)-L-methionine	Amino acids and derivatives	Amino acids and derivatives	29908-03-0	716056	999561	1.24241e+06	844392	789949	865945	0.845254	-0.242544	insig
MW0151043	C24H30N6O9	His-Phe-Glu-Asp	Amino acids and derivatives	Amino acids and derivatives	-	42195.2	41476.5	26285.3	35000.5	48223.9	61295.9	1.31434	0.394334	insig
MW0151123	C19H23N5O7	His-Tyr-Asp	Amino acids and derivatives	Amino acids and derivatives	-	4.83975e+07	3.0735e+06	4.05529e+07	4.02952e+07	5.23901e+07	6.19365e+07	1.68023	0.748662	insig
MW0158578	C28H39N5O7	Tyr-Phe-Thr-Lys	Amino acids and derivatives	Amino acids and derivatives	-	774109	1.31384e+06	2.03285e+06	3.31023e+06	2.61284e+06	663831	1.59846	0.67668	insig
mws0520	C11H13NO4	N-Acetyl-L-tyrosine	Amino acids and derivatives	Amino acids and derivatives	537-55-3	93538.2	1.35131e+06	182325	379365	278113	970404	1.00044	0.00063009	insig
MW0158878	C21H30N4O7	Val-Ala-Phe-Asp	Amino acids and derivatives	Amino acids and derivatives	-	1.90704e+07	6.78868e+06	4.35406e+06	5.80239e+06	8.42073e+06	4.63896e+07	2.00617	1.00444	insig
MWS0933	C7H11N3O2	1-Methylhistidine	Amino acids and derivatives	Amino acids and derivatives	332-80-9	295975	240535	235798	346589	293167	205772	1.09481	0.130674	insig
pme3382	C6H11NO4	N-Acetyl-L-threonine	Amino acids and derivatives	Amino acids and derivatives	17093-74-2	139383	186517	153785	130288	173533	84309	0.809136	-0.305547	insig
MW0156749	C18H33N7O8	Ser-Gly-Ala-Asn-Lys	Amino acids and derivatives	Amino acids and derivatives	-	1.14811e+06	923483	1.00617e+06	870657	929047	635294	0.79116	-0.337959	insig
MW0152913	C21H29N5O6	Lys-Asp-Trp	Amino acids and derivatives	Amino acids and derivatives	-	137104	215730	280559	332958	424268	267176	1.61733	0.69361	insig
MW0155119	C21H28N4O9	Phe-Asp-Ala-Glu	Amino acids and derivatives	Amino acids and derivatives	-	8.20674e+06	3.77641e+06	3.96302e+06	3.21449e+06	7.58198e+06	1.65352e+07	1.71399	0.777362	insig
Rfmb318	C7H14NO2+	D-Proline betaine	Amino acids and derivatives	Amino acids and derivatives	1195-94-4	822586	1.35608e+06	1.11108e+06	135377	1.21457e+06	1.62483e+06	0.90426	-0.14519	insig
MW0158164	C26H28N6O4	Trp-His-Phe	Amino acids and derivatives	Amino acids and derivatives	-	404496	278261	205188	236141	221599	139873	0.673029	-0.57126	insig
MW0152957	C17H28N6O6	Lys-Glu-His	Amino acids and derivatives	Amino acids and derivatives	-	38861.5	11600.9	55633.7	31350.1	43984.3	40987.2	1.09638	0.132746	insig
MW0158718	C21H24N2O7	TyrMe-Val-OH	Amino acids and derivatives	Amino acids and derivatives	-	2.72106e+06	3.11388e+06	3.76752e+06	4.85097e+06	5.6584e+06	2.2517e+06	1.32894	0.410272	insig
mws5041	C8H16N2O3	L-Glycyl-L-isoleucine*	Amino acids and derivatives	Amino acids and derivatives	19461-38-2	126140	170512	129585	150393	131231	111955	0.923381	-0.115002	insig
mws0736	C8H16N2O3	N-Glycyl-L-leucine*	Amino acids and derivatives	Amino acids and derivatives	869-19-2	126140	170512	129585	150393	131231	111955	0.923381	-0.115002	insig
MW0155368	C22H24N4O4	Phe-Trp-Gly	Amino acids and derivatives	Amino acids and derivatives	-	338253	387165	457123	357092	525893	305894	1.00536	0.0077125	insig
MWS4309	C13H15N3O3	Glycyl-tryptophan	Amino acids and derivatives	Amino acids and derivatives	2390-74-1	195432	154012	228103	185188	233709	277294	1.20543	0.269543	insig
mws1401	C7H14N2O3	L-Theanine	Amino acids and derivatives	Amino acids and derivatives	3081-61-6	280668	236682	316056	375501	379165	220558	1.17017	0.226715	insig
MW0150466	C13H19N5O4	Gly-Pro-His	Amino acids and derivatives	Amino acids and derivatives	-	2.3584e+07	1.93191e+07	2.00488e+07	2.42057e+07	1.53317e+07	1.45701e+07	0.859506	-0.21842	insig
mws0219	C4H7NO4	L-Aspartic Acid	Amino acids and derivatives	Amino acids and derivatives	56-84-8	3.93574e+06	4.17295e+06	7.45631e+06	4.73709e+06	4.69494e+06	1.60265e+06	0.708942	-0.49626	insig
mws5035	C15H22N2O3	L-Leucyl-L-phenylalanine	Amino acids and derivatives	Amino acids and derivatives	56217-82-4	70327	76805.3	93858.9	126295	133264	82669.6	1.42009	0.505981	insig
MW0145571	C30H49N9O8	Arg-Val-Phe-Asp-Lys	Amino acids and derivatives	Amino acids and derivatives	-	110845	78763.3	81757.6	89014.2	93889.2	155217	1.24599	0.317296	insig
pme1086	C10H17N3O6S	Glutathione reduced form	Amino acids and derivatives	Amino acids and derivatives	70-18-8	509284	211274	348076	351604	557496	916372	1.70823	0.772502	insig
MW0153739	C14H18N2O6S	Met-Abu-OH	Amino acids and derivatives	Amino acids and derivatives	-	1.31772e+06	4.26714e+06	1.63651e+06	2.18711e+06	1.82363e+06	827310	0.669963	-0.577846	insig
MW0157566	C18H32N6O9	Thr-Asn-Asp-Lys	Amino acids and derivatives	Amino acids and derivatives	-	180348	184690	176319	499604	274547	248272	1.88863	0.917337	insig
mws0124	C13H14N2O3	N-(3-Indolylacetyl)-L-alanine	Amino acids and derivatives	Amino acids and derivatives	57105-39-2	12469.9	729396	55346.2	38983.3	38934.8	74311.3	0.190952	-2.38872	insig
MW0151085	C18H23N5O5	His-Ser-Phe	Amino acids and derivatives	Amino acids and derivatives	-	1.62669e+06	2.36082e+06	3.92015e+06	5.40093e+06	5.80151e+06	3.21959e+06	1.8238	0.866951	insig
Lmhp002031	C12H24N2O3	L-Leucyl-L-Leucine	Amino acids and derivatives	Amino acids and derivatives	3303-31-9	379929	367793	465580	403167	425967	229670	0.872664	-0.196502	insig
MW0159131	C23H29N3O5	Val-Phe-Tyr	Amino acids and derivatives	Amino acids and derivatives	-	3.13295e+06	2.83127e+06	1.83538e+06	4.89622e+06	3.59296e+06	2.30969e+06	1.38454	0.46941	insig
MW0146072	C18H22N4O6S1	Asp-Cys-Trp	Amino acids and derivatives	Amino acids and derivatives	-	7.91742e+06	2.61394e+06	5.21122e+06	6.60555e+06	3.52238e+06	3.97696e+06	0.89597	-0.158477	insig
MWS201424	C10H19N3O4	Ile-Asn	Amino acids and derivatives	Amino acids and derivatives	59652-59-4	38561.8	30692.2	31589.8	19259.6	24328.3	26239.2	0.692429	-0.530262	insig
mws5037	C9H18N2O3	L-Alanyl-L-leucine	Amino acids and derivatives	Amino acids and derivatives	3303-34-2	77260	142906	129385	156422	92786.2	41005.9	0.830251	-0.268381	insig
mws0582	C11H19N3O6S	S-(Methyl)glutathione	Amino acids and derivatives	Amino acids and derivatives	2922-56-7	89839.4	62366.1	184380	325593	117567	33947	1.41749	0.503342	insig
MW0152490	C19H30N6O8	Leu-Ser-His-Asp	Amino acids and derivatives	Amino acids and derivatives	-	38901.4	51913.5	53884.9	76749.5	66827.8	10450.5	1.06447	0.0901286	insig
MW0158559	C25H30N4O5S1	Tyr-Met-Trp	Amino acids and derivatives	Amino acids and derivatives	-	164705	146161	229017	241576	455566	35547	1.35713	0.440555	insig
MW0155800	C18H24N4O5	Pro-Asn-Phe	Amino acids and derivatives	Amino acids and derivatives	-	49371.5	81223	65497.9	79351.7	118119	106658	1.55095	0.633153	insig
mws4176	C12H16N2O3	L-Alanyl-L-Phenylalanine	Amino acids and derivatives	Amino acids and derivatives	3061-90-3	107837	89310.3	75025.6	123829	168773	77185.5	1.35865	0.442173	insig
MW0150595	C12H19N3O6	Gly-Pro-Glu	Amino acids and derivatives	Amino acids and derivatives	32302-76-4	149422	242723	352392	116233	242253	312255	0.900884	-0.150587	insig
mws0629	C13H16N2O5	L-Aspartyl-L-Phenylalanine	Amino acids and derivatives	Amino acids and derivatives	13433-09-5	93468	68906.4	86324.9	118729	102983	67191.7	1.16166	0.216189	insig
MWS1933	C10H11NO3	N-(2-Methylbenzoyl)glycine	Amino acids and derivatives	Amino acids and derivatives	42013-20-7	1025.2	9072.96	17459.5	5780.33	13985.9	19227.8	1.415	0.500802	insig
Lmqp000427	C6H11NO3	N-Methyl-Trans-4-Hydroxy-L-Proline	Amino acids and derivatives	Amino acids and derivatives	4252-82-8	110497	74917.9	98019.1	193629	124680	66977.3	1.35935	0.442915	insig
MW0150131	C21H26N4O6	Glu-Pro-Trp	Amino acids and derivatives	Amino acids and derivatives	-	38407.9	63066.2	52519.5	78293.4	35849	48791.2	1.05805	0.0814137	insig
MW0158145	C22H30N4O6	Trp-Glu-Ile	Amino acids and derivatives	Amino acids and derivatives	-	291537	292739	314162	220347	261296	140673	0.692664	-0.529772	insig
MW0153498	C14H28N6O5S1	Met-Arg-Ser	Amino acids and derivatives	Amino acids and derivatives	-	117242	127629	180288	97166.4	158184	272551	1.24165	0.312263	insig
MW0150904	C14H22N6O6	His-Gln-Ser	Amino acids and derivatives	Amino acids and derivatives	-	240682	214191	195600	261900	363869	623934	1.92122	0.942026	insig
MW0158206	C22H28N6O4S1	Trp-Met-His	Amino acids and derivatives	Amino acids and derivatives	-	632689	842229	535690	873538	628795	671136	1.081	0.112367	insig
pme0253	C8H15NO3	N-Acetyl-L-leucine	Amino acids and derivatives	Amino acids and derivatives	1188-21-2	48781	154424	71698.6	67162	61685.8	37809.2	0.606238	-0.722044	insig
MW0150171	C23H32N4O11	Glu-Thr-Tyr-Glu	Amino acids and derivatives	Amino acids and derivatives	-	4.5003e+06	5.66395e+06	6.13354e+06	8.98009e+06	3.55241e+06	5.64283e+06	1.1152	0.157306	insig
MW0157536	C22H35N5O6	Thr-Ala-Phe-Lys	Amino acids and derivatives	Amino acids and derivatives	-	1.26812e+06	797731	667183	794147	760930	352580	0.698001	-0.518699	insig
MW0150860	C25H36N8O6	His-Asn-Phe-Lys	Amino acids and derivatives	Amino acids and derivatives	-	2.99849e+06	5.67644e+06	5.92727e+06	8.52262e+06	8.84125e+06	2.76194e+06	1.37827	0.462862	insig
MW0150895	C20H30N8O9	His-Gln-Asn-Glu	Amino acids and derivatives	Amino acids and derivatives	-	247362	116389	60445.7	55617.7	230387	359156	1.5209	0.604927	insig
MW0151135	C18H23N5O6	His-Tyr-Ser	Amino acids and derivatives	Amino acids and derivatives	-	5.52456e+06	5.7004e+06	5.67025e+06	9.67277e+06	1.08362e+07	2.36898e+06	1.35411	0.437346	insig
MW0107436	C17H33N5O5	Ile-Gln-Lys	Amino acids and derivatives	Amino acids and derivatives	-	3.7498e+06	4.60658e+06	1.15473e+07	1.97953e+07	1.16554e+06	5.55673e+06	1.33229	0.413908	insig
MW0146101	C19H30N4O11	Asp-Glu-Ile-Asp	Amino acids and derivatives	Amino acids and derivatives	-	29120.2	23416.4	11463.5	30559	18842.3	30063.9	1.24164	0.312249	insig
MW0146161	C23H32N4O10	Asp-Ile-Tyr-Asp	Amino acids and derivatives	Amino acids and derivatives	-	331792	488417	421884	393048	510002	683014	1.27693	0.352678	insig
pmb0034	C10H16N2O7	L-α-Glutamyl-L-Glutamic Acid	Amino acids and derivatives	Amino acids and derivatives	3929-61-1	41855.6	16580.3	33290.9	18411.2	26573.5	8687.08	0.585127	-0.773179	insig
MW0155077	C18H23N5O4	Phe-Ala-His	Amino acids and derivatives	Amino acids and derivatives	-	2.40585e+06	1.13105e+06	1.23011e+06	1.98247e+06	1.5137e+06	2.57297e+06	1.27315	0.348406	insig
MW0158392	C22H30N6O10	Tyr-Asn-Gln-Asp	Amino acids and derivatives	Amino acids and derivatives	-	381500	544305	390214	710443	1.03289e+06	607507	1.78633	0.836998	insig
MW0150496	C23H33N5O10	Gly-Thr-Phe-Thr-Asp	Amino acids and derivatives	Amino acids and derivatives	-	3.09993e+06	1.83979e+06	4.45649e+06	2.89844e+06	3.27419e+06	2.57296e+06	0.930758	-0.103522	insig
Zmgn002106	C11H13NO3	N-Acetyl-L-phenylalanine	Amino acids and derivatives	Amino acids and derivatives	2018-61-3	1.64161e+06	1.33502e+06	973139	1.2629e+06	1.36244e+06	2.09975e+06	1.1963	0.258575	insig
pmb0464	C16H27NO14	L-Aspartic acid-O-diglucoside	Amino acids and derivatives	Amino acids and derivatives	-	2.43996e+06	732463	385912	406288	631788	321000	0.381941	-1.38858	insig
MW0152907	C22H40N6O9S2	Lys-Asp-Met-Thr-Cys	Amino acids and derivatives	Amino acids and derivatives	-	463470	1.9196e+06	1.78959e+06	1.72896e+06	1.26308e+06	31944.9	0.724714	-0.464515	insig
MW0147979	C13H24N6O6S1	Cys-Arg-Asp	Amino acids and derivatives	Amino acids and derivatives	-	479371	298554	411452	563726	506183	562640	1.37261	0.45692	insig
pme1228	C11H12N2O3	5-Hydroxy-L-tryptophan	Amino acids and derivatives	Amino acids and derivatives	4350-09-8	129137	63706.6	243928	213382	161430	152997	1.20843	0.273139	insig
MW0157685	C16H27N5O5	Thr-Ile-His	Amino acids and derivatives	Amino acids and derivatives	-	4.57984e+06	4.96691e+06	3.30603e+06	9.70005e+06	6.80142e+06	4.71387e+06	1.65064	0.723028	insig
MW0157899	C23H22N2O7	Thr-Nap-OH	Amino acids and derivatives	Amino acids and derivatives	-	101723	103074	73785.5	113201	90907.6	41172	0.88046	-0.18367	insig
MW0148078	C18H24N4O5S1	Cys-Trp-Thr	Amino acids and derivatives	Amino acids and derivatives	-	245682	310143	400084	411102	517455	355911	1.34371	0.426225	insig
MW0158526	C28H43N5O7	Tyr-Leu-Pro-Ala-Val	Amino acids and derivatives	Amino acids and derivatives	-	1.53786e+06	1.65539e+06	1.37706e+06	2.31517e+06	4.41059e+06	948087	1.67907	0.747658	insig
MW0145525	C19H30N6O6	Arg-Thr-Tyr	Amino acids and derivatives	Amino acids and derivatives	-	24655.4	29371.4	30648.1	13432.2	28576.8	21745.3	0.75293	-0.409413	insig
Lmrj002793	C14H16N2O4	Cyclo(Phe-Glu)	Amino acids and derivatives	Amino acids and derivatives	-	8038.79	20938.7	15995	5730.8	12401.9	18817	0.821608	-0.283477	insig
MW0150310	C13H26N6O4	Gly-Arg-Val	Amino acids and derivatives	Amino acids and derivatives	-	194569	209717	119814	104439	259581	430302	1.51559	0.599879	insig
MW0150967	C16H26N6O5	His-Ile-Asn	Amino acids and derivatives	Amino acids and derivatives	-	47211.3	62765.8	62437.9	71864.4	43954.3	74087.1	1.10145	0.139398	insig
mws0636	C18H20N2O3	L-Phenylalanyl-L-phenylalanine	Amino acids and derivatives	Amino acids and derivatives	2577-40-4	3480.64	5750.61	4953.27	4957.16	12558	8861.66	1.85955	0.894952	insig
MW0158570	C29H34N6O8	Tyr-Phe-His-Glu	Amino acids and derivatives	Amino acids and derivatives	-	785598	349134	145169	377383	766083	495366	1.28044	0.356636	insig
MW0144724	C20H34N6O10	Ala-Ser-Asn-Asp-Leu	Amino acids and derivatives	Amino acids and derivatives	-	746098	3.60135e+06	990279	2.02815e+06	4.4341e+06	1.29554e+06	1.45339	0.53942	insig
MW0152629	C17H23N3O3	H-Leu-Trp-OH	Amino acids and derivatives	Amino acids and derivatives	5156-22-9	37846.2	60993.1	54008.2	57139.9	27063.7	10086.7	0.616891	-0.696913	insig
pmp001257	C15H29NO3	Tridecanoylglycine	Amino acids and derivatives	Amino acids and derivatives	-	12115.1	25098.7	23655.7	14514.5	11836.8	9164.08	0.583468	-0.777275	insig
MW0155501	C24H22N2O7	Phe-TyrMe-OH	Amino acids and derivatives	Amino acids and derivatives	-	2.52133e+06	2.40002e+06	1.76238e+06	1.56362e+06	3.40286e+06	3.10914e+06	1.20825	0.272919	insig
MW0145904	C14H22N6O6	Asn-Thr-His	Amino acids and derivatives	Amino acids and derivatives	-	69446.1	82376.7	42586.7	106758	66698.8	119917	1.50905	0.593641	insig
MW0155799	C14H24N4O5S1	Pro-Asn-Met	Amino acids and derivatives	Amino acids and derivatives	-	45904.1	51539.1	70377.5	60644.8	70311.7	72023.7	1.20951	0.274419	insig
MW0159183	C21H42N8O6	Val-Thr-Lys-Arg	Amino acids and derivatives	Amino acids and derivatives	-	168875	66139.9	80550.8	107240	129312	142867	1.20234	0.265849	insig
pme2890	C8H16N2O4S2	L-Homocystine	Amino acids and derivatives	Amino acids and derivatives	626-72-2	24251.6	14614.5	20931.4	15604.9	22125.2	16924.8	0.914	-0.129735	insig
MW0152968	C22H31N5O6	Lys-Glu-Trp	Amino acids and derivatives	Amino acids and derivatives	-	995531	686670	543825	456089	663279	305192	0.639957	-0.643954	insig
Zmqp003920	C17H23N3O3	Ile-Trp; Isoleucyl-Tryptophan	Amino acids and derivatives	Amino acids and derivatives	13589-06-5	48393.5	52346.4	67188.7	79685.6	5005	72567.7	0.936459	-0.094712	insig
MWS2413	C5H9NO3	N-acetyl-beta-alanine	Amino acids and derivatives	Amino acids and derivatives	3025-95-4	32114	13512.9	18784	29325.2	35031.3	22590.7	1.34988	0.432834	insig
MWS201444	C7H13N3O4	Gln-Gly	Amino acids and derivatives	Amino acids and derivatives	2650-65-9	3.04548e+06	2.07983e+06	2.73889e+06	3.3789e+06	2.28646e+06	2.38572e+06	1.02376	0.0338838	insig
pme2914	C6H10O5	3-Hydroxy-3-methylpentane-1,5-dioic acid	Amino acids and derivatives	Amino acids and derivatives	503-49-1	1.98611e+06	825404	1.18742e+06	3.20839e+06	2.84043e+06	1.4491e+06	1.87498	0.906874	insig
Zmdp000446	C9H16N2O5S	γ-L-Glutamyl-S-methyl-L-cysteine	Amino acids and derivatives	Amino acids and derivatives	-	16122	20885.4	16375.8	13656.6	14870.4	21911.8	0.944844	-0.0818518	insig
MW0145922	C20H27N5O5	Asn-Trp-Val	Amino acids and derivatives	Amino acids and derivatives	-	170618	299679	482900	719960	528321	345857	1.67241	0.741929	insig
MW0146116	C24H44N6O8	Asp-Gly-Lys-Ile-Leu	Amino acids and derivatives	Amino acids and derivatives	-	75874.9	92936.1	120452	115593	258032	53006.9	1.47489	0.56061	insig
MW0146019	C14H24N6O8	Asp-Arg-Asp	Amino acids and derivatives	Amino acids and derivatives	-	58192.6	145584	137286	241119	163353	158238	1.64987	0.722353	insig
mws0875	C5H10N2O3S	L-Cysteinyl-L-glycine	Amino acids and derivatives	Amino acids and derivatives	19246-18-5	10879.9	10260.8	5108.16	9406.86	9035.34	12969.3	1.19668	0.259036	insig
pme2563	C8H14N2O5S	γ-Glu-Cys	Amino acids and derivatives	Amino acids and derivatives	636-58-8	23093.5	18927.8	25757	13138.7	20261.8	12162.8	0.672239	-0.572953	insig
MW0158702	C22H22N4O7	TyrMe-His-OH	Amino acids and derivatives	Amino acids and derivatives	-	398010	371354	368613	474123	544839	79872.7	0.965604	-0.0504967	insig
MW0151128	C24H30N6O10	His-Tyr-Glu-Asp	Amino acids and derivatives	Amino acids and derivatives	-	1.06902e+06	1.43087e+06	1.18208e+06	1.64982e+06	2.93625e+06	1.20453e+06	1.57269	0.653234	insig
MW0156750	C21H30N6O8	Ser-Gly-Ala-Asn-Phe	Amino acids and derivatives	Amino acids and derivatives	-	62648.5	74619.8	82820.9	95481.3	105473	71082.7	1.23603	0.305713	insig
MW0145355	C15H28N6O7	Arg-Glu-Thr	Amino acids and derivatives	Amino acids and derivatives	-	59024.3	171698	87825.1	173863	60078.3	198073	1.3562	0.43957	insig
MWStz170	C11H18N2O3	Cyclo(L-Leu-trans-4-hydroxy-L-Pro)	Amino acids and derivatives	Amino acids and derivatives	115006-86-5	10628.7	5145.69	1304.81	6404.21	10589.7	9223.87	1.53507	0.618301	insig
MW0155776	C15H26N6O6	Pro-Arg-Asp	Amino acids and derivatives	Amino acids and derivatives	-	3.04936e+06	4.79868e+06	3.65615e+06	5.55613e+06	4.84441e+06	8.04999e+06	1.60381	0.681503	insig
MW0017099	C18H28O3	9s,13r-12-Oxophytodienoic Acid	Lipids	Free fatty acids	71606-07-0	542636	240428	328139	33254	40909.9	89722	0.147485	-2.76136	down
mws0126	C26H54NO7P	LysoPC 18:0	Lipids	LPC	19420-57-6	473825	183988	167850	118340	82884.1	94187.3	0.357787	-1.48283	down
pmd0132	C24H50NO7P	LysoPC 16:0(2n isomer)	Lipids	LPC	-	5.69587e+06	3.83295e+06	4.33072e+06	2.3259e+06	2.36728e+06	1.8956e+06	0.475397	-1.0728	down
pmb0855	C24H50NO7P	LysoPC 16:0	Lipids	LPC	17364-16-8	6.02741e+06	3.84655e+06	4.40174e+06	2.64064e+06	2.3747e+06	1.91837e+06	0.485701	-1.04186	down
Lmhp011549	C28H56NO7P	LysoPC 20:1	Lipids	LPC	-	14195.8	19111	10964.9	3525.5	5620.74	2813.08	0.270134	-1.88825	down
pmd0136	C26H54NO7P	LysoPC 18:0(2n isomer)	Lipids	LPC	-	574513	238541	283722	153460	120388	141641	0.378828	-1.40039	down
pmd0146	C28H54NO7P	LysoPC 20:2(2n isomer)	Lipids	LPC	-	41532.5	26770.6	31158.5	16548	11752.5	8519.15	0.37019	-1.43366	down
pmd0147	C28H54NO7P	LysoPC 20:2	Lipids	LPC	-	39164.8	20884.2	32137.3	13823.7	10870	6710.07	0.340656	-1.55361	down
pmb0168	C38H70NO8P	PC(16:1/14:1)	Lipids	PC	-	10898	8119.1	12454.5	4934.24	2958.98	4429.45	0.391549	-1.35273	down
Lmxp010913	C35H66NO9P	1-(9Z-Octadecenoyl)-2-(9-oxo-nonanoyl)-sn-glycero-3-phosphocholine	Lipids	Glycerol ester	-	11366.5	4999.53	7794.93	3083.23	2832.07	2161.62	0.334296	-1.5808	down
Lmyn006221	C33H60O14	Gingerglycolipid C	Lipids	Glycerol ester	-	8913.62	94902.8	35592.1	13922.9	15557.4	5251.82	0.249139	-2.00498	down
Lmtn004049	C15H20O4	Abscisic acid	Organic acids	Organic acids	21293-29-8	174985	172176	189105	88462.2	115173	51157.5	0.475124	-1.07362	down
Wbsp005646	C30H48O5	3β,21β,24,29-tetrahydroxy-16-oxoserrat-14-en	Terpenoids	Triterpene	-	3.13434e+06	2.16705e+06	1.41335e+06	1.39662e+06	1.53911e+06	392545	0.495668	-1.01255	down
mws1496	C17H23NO3	Hyoscyamine	Alkaloids	Tropan alkaloids	101-31-5	303646	513736	388438	111599	166217	197110	0.393861	-1.34424	down
Zmjp000624	C8H9NO3	Pyridoxal	Others	Vitamin	66-72-8	288673	604183	500983	221737	172710	217630	0.43913	-1.18728	down
mws1589	C18H32O16	D-Panose	Others	Saccharides	33401-87-5	59168.8	64614.7	71999.9	19905.8	21648.6	44276.2	0.438396	-1.18969	down
pma1751	C12H15NO7	N-(beta-D-Glucosyl)nicotinate	Others	Vitamin	-	144723	141322	218490	25313.8	84938	19771.8	0.25771	-1.95618	down
MW0137583	C16H12O7	Capillarisin	Others	Chromone	56365-38-9	189439	321212	83455	66382.7	46471.3	91751.9	0.344393	-1.53787	down
pme0500	C18H32O16	D-Melezitose	Others	Saccharides	597-12-6	35942.6	68207.8	50472.7	15567.8	12838.1	16958.7	0.293389	-1.76911	down
pme2125	C18H32O16	Raffinose	Others	Saccharides	512-69-6	196114	492130	418069	43082.7	83298.8	80828.5	0.187298	-2.41659	down
Lmqn000213	C24H42O21	Stachyose	Others	Saccharides	470-55-3	30623.2	65061.1	35246.6	15378.6	11302.2	13751.3	0.308805	-1.69523	down
mws1094	C15H12O6	Aromadendrin (Dihydrokaempferol)	Flavonoids	Flavanonols	480-20-6	75459.9	86534.8	81455.6	35143.1	41877.3	13970	0.373754	-1.41984	down
mws0044	C15H12O7	Taxifolin(Dihydroquercetin)	Flavonoids	Flavanonols	480-18-2	247148	435002	254261	95302.1	100602	101434	0.317529	-1.65504	down
FDATN00282	C28H36O15	Neohesperidin dihydrochalcone	Flavonoids	Chalcones	20702-77-6	67325.7	158921	108518	54564.4	65743.2	12502.4	0.396727	-1.33378	down
mws0914	C15H12O5	3,5,7-Trihydroxyflavanone (Pinobanksin)	Flavonoids	Flavanonols	548-82-3	272579	272660	245757	135490	157218	93745.3	0.488566	-1.03338	down
pmp000003	C16H12O7	Nepetin (5,7,3',4'-Tetrahydroxy-6-methoxyflavone)	Flavonoids	Flavones	520-11-6	182503	225596	59960.5	67526.3	33697.5	99503.4	0.42885	-1.22145	down
pmn001583	C27H30O16	Quercetin-3-O-robinobioside	Flavonoids	Flavonols	52525-35-6	2.77896e+07	3.38252e+07	2.03285e+07	7.53228e+06	5.14789e+06	5.79257e+06	0.225433	-2.14923	down
pme1201	C15H14O5	Phloretin	Flavonoids	Chalcones	60-82-2	26952.9	24588.7	24692.2	7658.7	15247.6	14132.6	0.485859	-1.04139	down
Lmjp002461	C27H30O16	Quercetin-3-O-neohesperidoside	Flavonoids	Flavonols	29662-79-1	574834	1.07869e+06	461447	169360	176335	479846	0.390331	-1.35723	down
Lmmp002755	C33H40O21	Quercetin-7-O-rutinoside-4'-O-glucoside*	Flavonoids	Flavonols	-	44694.1	42316.9	18727.1	13944.5	3087.89	16093.2	0.31328	-1.67448	down
Lmmn006022	C22H22O11	Rhamnetin-3-O-rhamnoside	Flavonoids	Flavonols	20188-83-4	3.2221e+07	4.14378e+07	1.34864e+07	1.34354e+07	9.97544e+06	1.76962e+07	0.471707	-1.08404	down
Lmmp004257	C22H22O11	6-C-Methylquercetin-3-O-rhamnoside	Flavonoids	Flavonols	-	3.68808e+07	4.53036e+07	1.39187e+07	1.53681e+07	1.08638e+07	1.97195e+07	0.478147	-1.06448	down
Lmpp003662	C30H27O14+	Delphinidin-3-O-(6''-O-p-coumaroyl)glucoside	Flavonoids	Anthocyanidins	-	41749712	5.37762e+07	2.85683e+07	1.11495e+07	1.15629e+07	3.16591e+07	0.438146	-1.19052	down
Zmpp002571	C15H10O7	Robinetin	Flavonoids	Flavonols	490-31-3	2.83725e+06	8.23521e+06	2.03261e+06	1.36778e+06	1.79984e+06	2.15915e+06	0.406467	-1.29879	down
Lmsp004166	C27H30O16	Quercetin-3-O-glucoside-7-O-rhamnoside	Flavonoids	Flavonols	-	4.39009e+07	5.13849e+07	2.89253e+07	1.07657e+07	1.01468e+07	3.02507e+07	0.411905	-1.27962	down
Lmhp003217	C28H32O16	2'-Hydoxy-5-methoxyGenistein-O-rhamnosyl-glucoside	Flavonoids	Isoflavones	-	127521	198629	105117	19849.5	56222.4	90085.3	0.385277	-1.37603	down
Lmsp003939	C28H32O16	Isorhamnetin-3-O-galactoide-7-O-rhamnoside	Flavonoids	Flavonols	-	31002.9	52069.7	15415.9	15052.3	16038.6	11439.4	0.43183	-1.21146	down
pmn001644	C23H20O14	Quercetin-3-O-(2''-O-acetyl)glucuronide	Flavonoids	Flavonols	-	68138.6	62707.8	19275.8	18867.8	19943.5	33912.4	0.48443	-1.04564	down
pmb0532	C10H13N4O8P	Inosine 5'-monophosphate	Nucleotides and derivatives	Nucleotides and derivatives	131-99-7	220432	252876	491085	164274	137594	113512	0.430716	-1.21519	down
pmb0981	C10H14N5O7P	Adenosine 5'-monophosphate	Nucleotides and derivatives	Nucleotides and derivatives	61-19-8	2.42484e+06	3.50843e+06	5.28385e+06	2.16497e+06	1.80407e+06	1.3331e+06	0.472684	-1.08105	down
Lmsn003111	C15H18O8	1-O-p-Coumaroyl-β-D-glucose	Phenolic acids	Phenolic acids	7139-64-2	919627	1.50467e+06	2.33521e+06	152895	521231	76454.7	0.157701	-2.66473	down
NK10253223	C8H9NO3	2-Amino-3-methoxybenzoic acid	Phenolic acids	Phenolic acids	3177-80-8	263468	503523	408293	224945	180820	167083	0.487412	-1.03679	down
Zmln000668	C19H26O15	Monogalloyl-diglucose	Phenolic acids	Phenolic acids	-	484572	707186	1.03388e+06	420942	413096	164764	0.448771	-1.15595	down
Wchn001739	C13H16O10	3-O-Galloyl-Glucose	Phenolic acids	Phenolic acids	-	3.47895e+07	5.55295e+07	6.39386e+07	8.92581e+06	1.6176e+07	1.40546e+07	0.253837	-1.97802	down
Hmln000659	C13H16O10	3-O-Galloyl-D-glucose*	Phenolic acids	Phenolic acids	-	4.16453e+07	6.09861e+07	6.34362e+07	1.09985e+07	2.12707e+07	2.12618e+07	0.322345	-1.63332	down
mws0183	C7H6O4	3,4-Dihydroxybenzoic acid (Protocatechuic acid)*	Phenolic acids	Phenolic acids	99-50-3	381126	1.0807e+06	736643	264774	223946	150510	0.290761	-1.78209	down
Lmfn001209	C27H24O18	1,3,6-Tri-O-galloyl-β-D-glucose*	Phenolic acids	Phenolic acids	18483-17-5	1.03005e+06	1.6967e+06	1.63437e+06	636814	874173	295251	0.414169	-1.27171	down
Lmfn000604	C13H16O10	6-O-Galloyl-β-D-glucose*	Phenolic acids	Phenolic acids	13186-19-1	3.59467e+07	5.75348e+07	1.23811e+07	1.10204e+07	6.92617e+06	2.03737e+07	0.361981	-1.46601	down
Zbln001290	C14H20O9	β-Hydroxy-(3,4-dihydroxyphenylethanolyl)-glucoside	Phenolic acids	Phenolic acids	-	3.9808e+07	7.04995e+07	7.70458e+07	1.11976e+07	1.83847e+07	1.71868e+07	0.24963	-2.00213	down
Xmbp001692	C7H6O5	2,4,6-Trihydroxybenzoic acid	Phenolic acids	Phenolic acids	83-30-7	1.05764e+07	2.31178e+07	7.22156e+06	3.66572e+06	4.77541e+06	2.88638e+06	0.276849	-1.85283	down
Zmdn003203	C27H24O18	1,2,6-Tri-O-galloyl-β-D-glucose*	Phenolic acids	Phenolic acids	79886-49-0	1.03989e+06	1.89487e+06	1.69025e+06	521493	1.0038e+06	198147	0.372634	-1.42417	down
Cmsn002813	C16H14O7	Methyl 2-O-(4-hydroxybenzoyl)-2,4,6-trihydroxyphenylacetate	Phenolic acids	Phenolic acids	-	21758.6	176401	94212.8	17137.7	21567.6	18606.8	0.196024	-2.3509	down
MWSprf147	C14H18O8	Glucovanillin	Phenolic acids	Phenolic acids	494-08-6	962907	2.87805e+06	3.44188e+06	555787	646514	346074	0.212606	-2.23375	down
Lmsn001477	C27H22O18	1-O-Galloyl-4,6-(S)-HHDP-β-D-glucose	Phenolic acids	Phenolic acids	-	136446	289317	479120	52092	73613.4	109379	0.259795	-1.94455	down
Lmsn003318	C16H20O9	1-O-Feruloyl-β-D-glucose*	Phenolic acids	Phenolic acids	7196-71-6	264868	122486	86848.2	79926.5	81191.1	68416.4	0.484043	-1.04679	down
Hmhn003518	C16H20O9	4-O-β-D-glucopyranosylferulic acid*	Phenolic acids	Phenolic acids	-	264868	122486	86848.2	79926.5	81191.1	68416.4	0.484043	-1.04679	down
pmb0751	C16H16O7	Trans-5-O-(p-Coumaroyl)shikimate	Phenolic acids	Phenolic acids	-	454805	972135	889962	494621	317533	104746	0.395744	-1.33736	down
Wmhn001495	C20H20O14	1,4-Di-O-Galloyl-D-glucose*	Phenolic acids	Phenolic acids	-	3.61274e+06	7.11857e+06	5.48412e+06	1.46826e+06	1.77094e+06	746497	0.245797	-2.02446	down
Lmfn001337	C27H24O18	1,2,3-Tri-O-galloyl-β-D-glucose*	Phenolic acids	Phenolic acids	-	1.26467e+06	1.7593e+06	1.27909e+06	396126	986986	166856	0.360201	-1.47312	down
pmn001526	C20H20O14	1,6-Di-O-galloyl-β-D-glucose*	Phenolic acids	Phenolic acids	-	2.80538e+06	7.03159e+06	6.35616e+06	1.47027e+06	2.10922e+06	697403	0.264118	-1.92075	down
Wchn003157	C20H20O14	1,6-Di-O-Galloyl-D-Glucose	Phenolic acids	Phenolic acids	-	1.24726e+07	2.01155e+07	2.07496e+07	1.98494e+06	3.55861e+06	2.09778e+06	0.143263	-2.80326	down
MWSmce587	C9H10O4	2,6-Dimethoxybenzoic acid	Phenolic acids	Phenolic acids	1466-76-8	324756	93382.5	122374	113726	63738.3	44133.5	0.409978	-1.28638	down
Lmsn004384	C29H26O16	1,4-Di-O-galloyl-2-O-p-coumaroyl-β-D-glucose	Phenolic acids	Phenolic acids	-	48493.2	55644.8	83542.9	40851.2	31953.6	20972.8	0.499665	-1.00097	down
mws1506	C29H36O16	Plantamajoside	Phenolic acids	Phenolic acids	104777-68-6	135571	920918	515161	24250.8	20758.4	18288.2	0.0402745	-4.63399	down
Lmsn004323	C23H24O13	1-O-Galloyl-2-O-Feruloyl-β-D-glucose	Phenolic acids	Phenolic acids	-	59432.8	78226.7	62856.9	9	9	9	0.000134652	-12.8585	down
Lmsp004521	C29H24O15	1-O-Cinnamoyl-4,6-(S)-HHDP-β-D-glucose	Phenolic acids	Phenolic acids	-	44485.8	61578.6	24744.4	8468.61	7102.69	14434.2	0.229384	-2.12416	down
MWS20201	C13H16O10	1-O-Galloyl-β-D-glucose	Phenolic acids	Phenolic acids	58511-73-2	1.64313e+06	1.69328e+06	3.67033e+06	536757	755336	513787	0.257734	-1.95604	down
pme0170	C8H16N4O3	N-Acetyl-L-Arginine	Amino acids and derivatives	Amino acids and derivatives	155-84-0	95951.8	871206	244034	83055.2	91623.3	97753.8	0.224929	-2.15246	down
MW0151113	C23H26N8O4	His-Trp-His	Amino acids and derivatives	Amino acids and derivatives	-	62146.5	88768.6	28710.6	23346.8	50426	7905.01	0.454711	-1.13698	down
Index: Substance Mave ID, Formula: Substance Molecular Formula, Compounds: Substance English Name, Class I: Substance English Primary Category, Class II: Substance English Secondary Category, CAS: Substance CAS Number, CK: Control sample, HT:High-temperature treatment samples
